# Supplementary material for: Differential stability of task variable representations in retrosplenial cortex
Source: Nat Commun. 2024 Aug 11;15:6872. doi: 10.1038/s41467-024-51227-7 (PMC11316801; doi:10.1038/s41467-024-51227-7)
Supplement: Supplementary file 6 — Source Data [file 41467_2024_51227_MOESM6_ESM.xlsx]

## Sheet: figure 1b
figure 1b
		day 1	day 2	day 3	day 4	day 5
	experiment 1	0.666667	0.5	0.59375	0.728814	0.714286
	experiment 2	0.727273	0.675676	0.75	0.727273	0.708333
	experiment 3	0.690909	0.568182	0.76087	0.769231	0.655738
	experiment 4	0.714286	0.636364	0.66	0.719298	0.742857
	experiment 5	0.75	0.678571	0.815789	0.676471	0.704545
	experiment 6	0.626667	0.904255	0.594937	0.638554	0.580645
	experiment 7	0.833333	0.923077	0.819277	0.635514	0.760417
	experiment 8	0.786667	0.794872	0.763889	0.797468	0.846154
	experiment 9	0.701149	0.769231	0.892857	0.839286	0.903226
	experiment 10	0.794521	0.863636	0.820513	0.737705	0.781818
	experiment 11	0.709091	0.53125	0.655172	0.62069	0.692308
	experiment 12	0.8	0.714286	0.727273	0.444444	0.742857
	experiment 13	0.642857	0.647059	0.612903	0.5	0.777778
	experiment 14	0.802817	0.763158	0.816667	0.7	0.804348
	experiment 15	0.681818	0.782609	0.666667	0.722222	0.833333
	experiment 16	0.696429	0.8	0.765957	0.782609	0.864865
	experiment 17	0.869565	0.72619	0.815385	0.921875	0.857143
	experiment 18	0.906667	0.842697	0.715909	0.877193	0.875

## Sheet: figure 1c
figure 1c
		experiment 8
		CL	IR	IL	CR
	day 1	32	5	11	27
	day 2	40	9	7	22
	day 3	24	7	10	31
	day 4	29	7	9	34
	day 5	36	6	4	19
		experiment 17
		CL	IR	IL	CR
	day 1	21	5	4	39
	day 2	30	11	12	31
	day 3	24	8	4	29
	day 4	23	3	2	36
	day 5	11	2	6	37

## Sheet: figure 1d
figure 1d
			day 1	day 2	day 3	day 4	day 5
	mouse 1	experiment 1	4	1	4	3	4
		experiment 2	2	5	2	0	3
	mouse 2	experiment 3	2	5	4	3	6
		experiment 4	5	3	2	4	7
		experiment 5	2	2	3	5	3
		experiment 6	2	1	2	5	6
	mouse 3	experiment 7	4	3	1	0	0
		experiment 8	5	7	7	7	4
		experiment 9	7	2	0	3	0
		experiment 10	6	4	5	7	5
	mouse 4	experiment 11	3	1	4	3	2
		experiment 12	1	3	0	3	3
		experiment 13	4	3	0	3	2
	mouse 5	experiment 14	2	3	5	9	4
		experiment 15	6	4	10	4	4
		experiment 16	6	1	2	1	1
	mouse 6	experiment 17	4	11	4	2	2
		experiment 18	2	3	6	0	3

## Sheet: figure 1g
figure 1g
	structural similarity index (SSI)
	cell 1					cell 2
	day 1 vs day 2		day 1 vs day 4			day 1 vs day 2		day 1 vs day 4
	null	real	null	real		null	real	null	real
	0.540309	0.882387	0.620022	0.854715		0.642482	0.831008	0.530484	0.856642
	0.595203		0.541942			0.528746		0.489319
	0.496005		0.592157			0.581214		0.473711
	0.551299		0.523523			0.560756		0.473703
	0.540085		0.554603			0.610095		0.466465
	0.611804		0.618694			0.516093		0.528522
	0.673059		0.486952			0.562277		0.64073
	0.619358		0.583399			0.500833		0.607428
	0.663629		0.614594			0.519693		0.49072
	0.604835		0.571352			0.517668		0.537755
	0.561009		0.638051			0.606365		0.435048
	0.495606		0.489224			0.560381		0.544347
	0.591162		0.527284			0.507166		0.469818
	0.496005		0.544668			0.593494		0.629171
	0.619358		0.644307			0.536526		0.548763
	0.627801		0.54768			0.480721		0.520281
	0.556403		0.595759			0.578296		0.517302
	0.595868		0.636735			0.516005		0.558257
	0.539725		0.592483			0.467824		0.503021
	0.535587		0.525223			0.484979		0.62242
	0.58672		0.593086			0.533517		0.505633
	0.546941		0.615485			0.583872		0.634188
	0.556403		0.517958			0.502303		0.518421
	0.585718		0.618404			0.506296		0.521197
	0.551744		0.578977			0.503984		0.601424
	0.454994		0.634546			0.482592		0.493221
	0.617227		0.601471			0.510667		0.505731
	0.615295		0.549179			0.581214		0.510359
	0.520471		0.534076			0.568851		0.517636
	0.59626		0.615485			0.488666		0.485454
	0.420327		0.545151			0.569831		0.586166
	0.563422		0.546306			0.531391		0.537456
	0.565652		0.502482			0.524397		0.496534
	0.569966		0.602545			0.531879		0.455002
	0.554415		0.574738			0.516149		0.467929
	0.533801		0.53108			0.548259		0.54342
	0.53996		0.594014			0.594472		0.591071
	0.569174		0.616104			0.625203		0.521975
	0.578183		0.593086			0.521466		0.56166
	0.560074		0.518849			0.502772		0.489645
	0.633739		0.528856			0.467824		0.539335
	0.625674		0.597428			0.640574		0.550403
	0.539725		0.591813			0.575556		0.537932
	0.537462		0.533286			0.463585		0.519146
	0.532718		0.579542			0.60805		0.521949
	0.59056		0.544872			0.5309		0.609667
	0.537641		0.569876			0.549821		0.517493
	0.586282		0.593152			0.533129		0.493221
	0.610438		0.584158			0.522755		0.547889
	0.538693		0.556343			0.518113		0.535461
	0.600514		0.544008			0.621377		0.467929
	0.5641		0.588015			0.524313		0.597699
	0.600514		0.602545			0.546016		0.498388
	0.504086		0.635273			0.480227		0.535461
	0.61341		0.463394			0.492138		0.50146
	0.570401		0.591466			0.515241		0.559431
	0.578309		0.513181			0.559683		0.578936
	0.570585		0.625479			0.529227		0.550134
	0.537641		0.533286			0.472822		0.498388
	0.527094		0.63924			0.460204		0.525144
	0.615248		0.53488			0.47214		0.47031
	0.611263		0.516584			0.493304		0.5636
	0.420327		0.579229			0.472305		0.483727
	0.569966		0.59678			0.525858		0.534338
	0.549905		0.580971			0.468462		0.537755
	0.587847		0.584158			0.594793		0.510032
	0.591162		0.479947			0.458484		0.435048
	0.571766		0.508831			0.579082		0.564918
	0.556403		0.544953			0.579888		0.510493
	0.499804		0.584164			0.506296		0.523284
	0.572932		0.523523			0.607305		0.443574
	0.551794		0.579542			0.533841		0.512689
	0.528605		0.522499			0.49698		0.548763
	0.627801		0.615485			0.480581		0.569244
	0.521247		0.549051			0.519102		0.492308
	0.568942		0.553021			0.501734		0.512216
	0.571791		0.494019			0.582164		0.526211
	0.581499		0.552339			0.491277		0.53726
	0.55539		0.533286			0.510506		0.552338
	0.571791		0.544008			0.458444		0.442603
	0.609895		0.615074			0.599526		0.540205
	0.532867		0.530743			0.51076		0.48031
	0.542212		0.625479			0.580469		0.566565
	0.629197		0.570341			0.606365		0.601424
	0.498087		0.618404			0.581904		0.455751
	0.624327		0.590473			0.521682		0.596002
	0.538195		0.618694			0.548138		0.524881
	0.561009		0.590188			0.484675		0.569473
	0.534702		0.535222			0.560795		0.588788
	0.502518		0.528768			0.510506		0.595447
	0.591162		0.548875			0.505754		0.554819
	0.582294		0.56983			0.511455		0.592811
	0.598783		0.557419			0.550413		0.469818
	0.600514		0.538379			0.684019		0.521949
	0.574975		0.595921			0.501592		0.53726
	0.611804		0.607465			0.47037		0.530318
	0.629197		0.603236			0.486272		0.58564
	0.552712		0.50071			0.525323		0.489645
	0.528513		0.547834			0.511047		0.578161
	0.527094		0.614594			0.503564		0.418899

## Sheet: figure 3b
figure 3b
		context 1 / context 2 (C)							left / right (M)							correct / incorrect (O1)							correct / incorrect (O2)
		day 1	day 2	day 3	day 4	day 5			day 1	day 2	day 3	day 4	day 5			day 1	day 2	day 3	day 4	day 5			day 1	day 2	day 3	day 4	day 5
	context 1	0.47502	0.48879	0.30594	0.46167	0.43145		left	0.41192	0.4793	0.59502	0.49905	0.57452		correct	0.66929	0.49703	0.55311	0.46314	0.48462		correct	0.76227	0.64559	0.68441	0.60961	0.59876
	context 2	0.52498	0.51121	0.69406	0.53833	0.56855		right	0.58808	0.5207	0.40498	0.50095	0.42548		incorrect	0.33071	0.50297	0.44689	0.53686	0.51538		incorrect	0.23773	0.35441	0.31559	0.39039	0.40124

## Sheet: figure 3c
figure 3c
	NOTE: cell number is not an identifier; i.e., rows do not indicate the same cell
		context 1 / context 2 (C)							left / right (M)							correct / incorrect (O1)							correct / incorrect (O2)
		day 1	day 2	day 3	day 4	day 5			day 1	day 2	day 3	day 4	day 5			day 1	day 2	day 3	day 4	day 5			day 1	day 2	day 3	day 4	day 5
	cell 1	0.095187	0.710416	0.733514	0.190425			cell 1	0.743635	0.598363	0.0650857	-0.078259	0.233148		cell 1	0.729585	0.847102	0.14676	0.352991	0.215176		cell 1	0.710775	-0.0837251	0.14676	0.33435	0.461256
	cell 2	0.440383	0.657587	0.770611	0.8187			cell 2	-0.386054	0.830721	0.689082	-0.0386622	0.293898		cell 2	0.849961	-0.318388	0.607787	0.164221	0.473484		cell 2	0.729585	-0.318388	0.607787	0.352991	0.215176
	cell 3	0.847452	0.629441	-0.0062067	0.425012			cell 3	0.601573	0.1962	0.688549	0.735052	0.637803		cell 3	0.833706	0.680883	0.531475	0.478074	0.610887		cell 3	0.743304	0.680883	0.280767	0.164221	0.640826
	cell 4	0.634259	0.434522	0.73748	-0.541714			cell 4	0.155142	0.174245	-0.191821	0.784777	0.647605		cell 4	0.893212	0.708454	0.0481363	0.611327	0.799469		cell 4	0.849961	-0.400375	0.531475	0.478074	0.473484
	cell 5	0.510382	0.631448	0.137096	0.248012			cell 5	0.928904	0.619163	0.369829	-0.432735	0.855977		cell 5	0.828884	0.593665	0.522567	0.68939	0.747146		cell 5	0.833706	0.427889	0.0481363	0.611327	0.610887
	cell 6	0.509008	0.725842	-0.0522109	0.119959			cell 6	0.668344	0.779007	0.492591	0.477861	0.844497		cell 6	0.759963	-0.400375	0.618243	0.528245	0.0989311		cell 6	0.893212	0.490996	0.43538	-0.119083	0.799469
	cell 7	0.523004	0.410339	0.57982	0.0519676			cell 7	-0.650246	0.26685	0.35494	0.46765	-0.353405		cell 7	0.791968	0.649389	0.43538	0.900018	0.853909		cell 7	0.828884	0.684529	0.00585745	0.68939	0.379874
	cell 8	0.245946	0.817139	0.682811	0.628375			cell 8	-0.249323	-0.163014	-0.330251	-0.393186	-0.517927		cell 8	0.835845	0.930199	0.600487	0.213594	0.680953		cell 8	0.78845	0.688123	-0.214681	0.0356591	-0.543117
	cell 9	0.511666	0.371872	-0.500625	0.647919			cell 9	0.635876	0.288279	0.59944	0.805695	0.121684		cell 9	0.811771	0.490996	0.205017	0.775885	0.763323		cell 9	0.798945	0.690643	-0.377426	0.528245	0.747146
	cell 10	0.183667	-0.0450225	0.495847	0.0599548			cell 10	0.55102	-0.0860558	0.796438	-0.0287088	0.406261		cell 10	0.592357	0.684529	0.869039	0.629752	0.353785		cell 10	0.759963	-0.127847	0.0519261	0.435536	-0.30032
	cell 11	0.704104	0.684723	0.508006	-0.0577349			cell 11	0.467134	0.777823	-0.520726	0.704766	0.566687		cell 11	0.681411	0.95264	0.103958	-0.292047	-0.338829		cell 11	0.835744	0.650448	0.540978	0.629752	0.58517
	cell 12	0.824862	0.65461	-0.648297	-0.420085			cell 12	0.413179	0.560058	0.949118	0.427213	0.380655		cell 12	0.88319	0.611885	0.838821	0.0643523	0.577769		cell 12	0.855921	0.830869	0.254964	0.436149	0.0989311
	cell 13	0.419004	0.484987	0.432923	-0.334077			cell 13	0.436801	0.860842	0.106663	0.59492	0.314433		cell 13	0.452036	0.840811	0.254964	0.569629	0.343722		cell 13	0.754438	0.528836	0.563134	0.473806	0.0701592
	cell 14	0.884307	0.870264	0.592544	0.482636			cell 14	0.589622	0.811366	-0.426231	0.137086	0.691947		cell 14	-0.437258	0.429199	0.563134	0.527027	0.699747		cell 14	0.791968	0.343297	0.808318	-0.292047	0.353785
	cell 15	0.538743	0.786597	0.180479	0.591561			cell 15	0.876363	0.604547	-0.498715	-0.0474261	0.439435		cell 15	0.530169	-0.127847	-0.162576	-0.531518	0.853533		cell 15	0.523261	-0.400947	-0.0383069	0.240674	0.477173
	cell 16	0.28758	0.5087	0.121006	-0.519287			cell 16	0.247159	-0.0876359	0.17479	0.665161	0.534106		cell 16	0.722672	0.178786	0.609204	-0.294354	0.391418		cell 16	0.681411	0.524909	0.609204	0.155209	0.523436
	cell 17	0.592746	0.556029	0.395842	0.522638			cell 17	0.684338	0.779158	-0.641648	-0.479134	0.382839		cell 17	0.797354	0.572598	0.503447	0.936469	-0.330564		cell 17	0.66091	0.319316	0.716025	0.0228382	0.261885
	cell 18	0.660267	0.853105	0.392959	0.459339			cell 18	0.643543	0.54924	0.526361	0.45399	0.670792		cell 18	-0.350986	0.905195	0.514717	0.727652	0.407259		cell 18	0.738959	0.458894	-0.103953	0.182578	-0.338829
	cell 19	0.328707	-0.0333731	0.143074	0.211641			cell 19	0.751055	-0.51084	0.643902	0.923906	0.306592		cell 19	0.935179	0.892257	0.193014	0.803269	0.863896		cell 19	0.778207	0.425968	-0.0481696	0.313477	0.577769
	cell 20	0.317951	0.750679	0.521725	-0.482569			cell 20	0.316334	0.222408	0.531246	0.507056	0.110493		cell 20	0.884324	0.668941	0.0401588	0.652763	0.539831		cell 20	0.88319	-0.111107	0.897916	0.558104	0.305462
	cell 21	0.513825	0.678866	0.136051	0.120017			cell 21	0.712432	-0.162798	0.495097	0.0838801	0.735252		cell 21	0.784639	0.0352908	0.134999	0.337323	0.86354		cell 21	0.452036	0.356049	0.464687	0.603069	-0.265401
	cell 22	0.710318	0.633522	0.558185	-0.224348			cell 22	0.72896	0.636715	0.534858	0.134793	0.641038		cell 22	0.837621	0.688927	0.540136	-0.33616	0.683062		cell 22	0.847897	0.274799	0.467919	0.378137	-0.0256171
	cell 23	-0.548016	-0.0946927	-0.349684	-0.0173604			cell 23	0.15451	0.618825	-0.457104	0.309799	0.687953		cell 23	0.815601	0.380769	0.178864	0.675818	0.5577		cell 23	0.909989	0.592216	0.450917	-0.294354	0.533035
	cell 24	0.742325	0.24273	-0.266417	0.731066			cell 24	-0.629249	0.449826	0.16458	-0.391276	-0.0624933		cell 24	0.907569	0.602501	-0.0367892	0.783623	0.376497		cell 24	0.629446	0.843144	-0.211634	0.727652	0.676469
	cell 25	0.029145	0.801857	-0.446155	-0.508155			cell 25	0.656811	-0.351527	0.521486	0.337249	0.862297		cell 25	0.476298	0.667748	0.475309	0.0190503	0.707107		cell 25	0.851669	0.601076	0.399025	0.652763	0.451667
	cell 26	0.475454	0.890354	0.192013	-0.28025			cell 26	0.675177	0.578456	0.395001	0.311024	0.140146		cell 26	0.933626	0.14086	0.609413	-0.168691	0.591715		cell 26	0.61156	-0.164526	0.496734	-0.39883	0.79258
	cell 27	0.202258	0.666746	0.0560956	-0.341286			cell 27	0.597709	0.152655	0.454752	0.430987	-0.116633		cell 27	0.629771	-0.55874	0.662748	0.17838	0.622542		cell 27	0.760703	0.884171	-0.421926	0.337323	0.625996
	cell 28	0.589316	0.453522	0.677469	0.402908			cell 28	0.474888	0.708021	0.592715	0.440098	-0.0998965		cell 28	0.763674	0.524909	0.199421	-0.0642955	0.425749		cell 28	0.902004	0.430162	0.429042	0.310541	0.407259
	cell 29	0.738691	0.639889	0.654254	0.338775			cell 29	-0.0530384	0.827718	0.513129	-0.172613	0.759301		cell 29	0.687479	0.458894	0.395598	0.43263	0.55643		cell 29	0.816963	0.891648	0.559937	0.552449	0.539831
	cell 30	0.277069	0.623708	0.791142	-0.243628			cell 30	0.684969	0.0306043	0.507958	-0.0142465	-0.296947		cell 30	0.692057	0.425968	-0.280281	-0.673194	-0.255064		cell 30	0.935179	0.64472	0.219319	0.36973	0.683062
	cell 31	0.550246	0.544526	0.618885	0.00549121			cell 31	0.166011	0.369963	0.753546	-0.130209	-0.377783		cell 31	0.312619	0.607943	0.515523	-0.252925	0.16514		cell 31	0.784639	0.863301	-0.0627629	0.675818	0.5577
	cell 32	0.523947	0.291985	0.731036	-0.316153			cell 32	0.0434031	0.200135	-0.580986	0.558719	0.305295		cell 32	0.471413	-0.111107	0.969483	0.172831	0.483432		cell 32	0.815601	0.171025	-0.0367892	0.611896	0.172683
	cell 33	-0.0533879	0.280407	0.612619	-0.349772			cell 33	0.396823	0.657992	0.735081	-0.0488123	0.591506		cell 33	0.744861	0.356049	0.489023	0.39093	0.575308		cell 33	0.85164	0.867936	0.679681	0.312938	-0.0433795
	cell 34	-0.358403	0.614041	0.458372	0.194467			cell 34	0.063533	0.186943	0.539858	0.584481	-0.416884		cell 34	-0.0548068	0.861551	0.0366009	0.726955	0.66714		cell 34	0.907569	0.791384	0.475309	0.259926	0.707107
	cell 35	0.298845	0.500314	0.8952	-0.312267			cell 35	-0.0172811	0.653926	0.344186	0.412593	0.546334		cell 35	0.439131	0.89626	0.707526	0.74779	0.606365		cell 35	0.768401	0.958191	0.343916	0.734229	0.684075
	cell 36	-0.457014	0.455003	0.774032	0.521019			cell 36	0.692495	0.284339	0.870964	-0.32143	0.647589		cell 36	0.962684	0.724693	0.291681	0.466825	0.722193		cell 36	0.565847	-0.740293	0.609413	0.176589	0.47423
	cell 37	0.20464	0.313001	0.0496828	0.0803989			cell 37	0.605198	0.764364	0.568052	0.364817	-0.125139		cell 37	0.78344	0.268145	0.831521	-0.0657251	0.818832		cell 37	0.640324	0.928302	0.819874	0.17838	0.514929
	cell 38	0.303522	0.248964	0.74563	0.300939			cell 38	0.0994362	0.863523	0.89907	-0.268131	0.365997		cell 38	0.726182	0.843144	0.367939	-0.442716	0.755449		cell 38	0.933626	0.756196	0.86967	0.751878	0.778042
	cell 39	0.145833	0.689295	0.897929	0.629612			cell 39	0.476692	0.342008	0.619755	-0.339379	0.468196		cell 39	0.847444	0.869098	0.206166	-0.538416	0.34341		cell 39	0.257911	0.453935	0.511891	0.447873	0.921857
	cell 40	0.616229	-0.208153	0.110771	0.63235			cell 40	-0.26161	-0.322348	0.797031	-0.222995	0.609778		cell 40	0.649032	0.601076	-0.36508	0.607044	0.0599617		cell 40	0.81799	0.749272	0.467484	0.686969	0.55643
	cell 41	-0.356782	0.540505	0.626369	0.287276			cell 41	0.816742	0.460724	0.260201	0.536656	0.269698		cell 41	0.389837	0.609609	-0.0139258	-0.144452	0.449949		cell 41	0.695559	-0.36926	-0.280281	-0.348637	0.785636
	cell 42	-0.257294	0.151885	0.825905	0.489868			cell 42	0.861328	-0.00521064	0.727718	-0.211922	0.665087		cell 42	0.155863	0.884171	0.535227	-0.221415	0.563037		cell 42	0.87664	0.83038	0.515523	0.655916	-0.0997857
	cell 43	0.611994	0.424971	0.507604	0.835765			cell 43	0.0156563	0.667585	0.654637	0.719285	0.597167		cell 43	0.554349	0.891648	0.650807	0.0594063	0.674323		cell 43	0.86812	0.391674	0.969483	-0.434538	0.507928
	cell 44	0.166564	0.367339	-0.337001	0.372356			cell 44	-0.104299	0.690286	0.622944	0.5383	0.276931		cell 44	0.766699	0.619553	-0.264751	0.46496	0.6617		cell 44	0.765784	0.484057	0.489023	0.443956	0.610623
	cell 45	0.466624	-0.116448	0.390468	0.747423			cell 45	0.913505	-0.444411	0.661207	0.716895	0.513328		cell 45	0.899046	0.64472	-0.171203	0.436768	0.679414		cell 45	0.692057	0.832801	0.0655705	0.104779	-0.272314
	cell 46	0.800883	0.587152	0.391685	0.215663			cell 46	-0.2193	0.67752	-0.224703	0.246887	0.278076		cell 46	0.781545	0.863301	-0.134199	0.705827	0.340303		cell 46	0.904298	0.513561	0.291681	0.262637	0.708765
	cell 47	0.689585	0.715513	0.601626	-0.242262			cell 47	-0.475628	-0.0964557	0.651135	-0.0272639	-0.553006		cell 47	0.795224	0.171025	0.674251	0.504106	0.637442		cell 47	0.92663	0.929988	-0.502917	0.392446	0.027987
	cell 48	0.161133	0.57746	0.456268	0.446128			cell 48	0.173883	0.400132	0.587204	0.297712	-0.291916		cell 48	0.942026	0.867936	-0.455008	-0.487135	0.690363		cell 48	0.970358	0.947881	0.831521	0.172831	0.31016
	cell 49	0.584799	-0.154474	0.527824	0.790689			cell 49	0.61551	0.818492	0.10182	0.471743	0.0810437		cell 49	0.629137	0.791384	0.366937	-0.146643	0.54487		cell 49	0.518085	0.41884	0.485273	0.39093	0.160134
	cell 50	0.410748	-0.0311775	0.629537	-0.55655			cell 50	0.413078	0.110529	0.367781	0.285054	0.00352955		cell 50	0.624414	0.731342	0.25846	0.524145	-0.263695		cell 50	0.842885	0.882806	0.512178	0.203851	0.540387
	cell 51	0.703445	0.792711	0.487776	0.40017			cell 51	0.146092	0.609385	0.329712	0.460626	0.385864		cell 51	-0.236562	0.958191	0.873627	-0.323217	0.398546		cell 51	0.588202	0.0936433	-0.0139258	0.726955	0.508304
	cell 52	0.842707	0.352779	0.39553	0.23618			cell 52	0.577036	0.082399	0.954394	0.446617	-0.117611		cell 52	0.596672	0.868591	0.524658	-0.00926129	0.0219205		cell 52	0.844366	0.677782	0.650807	0.735308	0.352123
	cell 53	0.0672565	-0.223577	0.725767	0.0813567			cell 53	-0.186084	-0.307623	0.944281	0.635159	0.574219		cell 53	0.250602	0.928302	0.226531	0.508332	-0.0043332		cell 53	0.491059	0.761788	-0.264751	0.74779	0.66714
	cell 54	0.775965	-0.182662	0.724739	0.67942			cell 54	0.491207	0.0269472	0.305912	0.506696	0.169969		cell 54	0.406257	0.756196	0.636667	0.614859	0.430304		cell 54	0.814704	0.712402	0.672063	0.485629	0.606365
	cell 55	0.851388	0.0910553	0.950588	0.237694			cell 55	0.218616	0.0392833	0.195762	0.0134812	0.726503		cell 55	0.220175	0.453935	0.721664	0.801774	-0.616217		cell 55	0.721598	0.898777	-0.171203	0.371908	0.12265
	cell 56	0.877713	-0.142304	0.742006	0.0875245			cell 56	0.124035	0.398664	0.39717	0.326792	0.742339		cell 56	0.329649	0.680653	-0.320374	0.810293	0.540654		cell 56	0.727348	0.763551	0.0652667	0.291034	0.722193
	cell 57	0.561033	-0.230947	0.905644	0.283912			cell 57	0.603501	0.764547	0.153356	-0.0636105	0.713012		cell 57	0.289295	0.83038	-0.134309	-0.152755	0.386119		cell 57	0.839174	0.944663	-0.134199	0.246975	0.664514
	cell 58	0.858186	-0.325689	0.691278	-0.268971			cell 58	0.699088	0.340282	0.670112	0.721821	-0.253272		cell 58	0.712963	0.576604	-0.352807	0.418928	0.683981		cell 58	0.836138	0.643845	0.674251	0.426929	0.818832
	cell 59	0.496147	0.653441	0.812818	0.729905			cell 59	0.56595	0.771236	-0.245721	0.71975	0.728287		cell 59	0.859857	0.144454	0.0271886	0.820732	0.892786		cell 59	0.962684	0.463747	-0.0324563	-0.20182	0.608768
	cell 60	0.603323	0.924479	0.587466	-0.466284			cell 60	0.762484	0.630911	0.575481	-0.642484	0.45869		cell 60	0.434847	0.484057	0.184559	0.13646	0.693486		cell 60	0.78344	0.839962	-0.148495	0.819651	0.583118
	cell 61	0.783432	0.413487	0.434148	-0.271119			cell 61	0.624005	0.236155	0.684503	0.700471	0.138119		cell 61	0.842188	0.832801	0.655071	-0.0784598	0.466046		cell 61	0.827439	0.110425	-0.591049	0.705625	0.411699
	cell 62	0.809284	-0.20781	0.740327	0.731367			cell 62	0.559422	0.295174	0.940972	0.376886	0.652444		cell 62	0.674418	-0.371432	-0.045662	0.100631	0.532283		cell 62	0.726182	0.805639	0.25846	0.599554	0.218827
	cell 63	-0.0559991	0.222583	0.788635	0.824497			cell 63	0.507367	0.588757	0.81125	0.685337	-0.424404		cell 63	0.60743	-0.228325	0.208908	-0.0862989	0.157458		cell 63	0.784615	0.898361	0.166781	0.401199	0.605279
	cell 64	-0.338141	0.183628	0.313859	0.110869			cell 64	0.908159	0.454355	0.544947	0.330116	0.796274		cell 64	0.860913	0.583033	0.397116	0.236599	0.562111		cell 64	0.847444	0.899817	0.873627	0.0594063	0.563037
	cell 65	0.562381	0.824065	0.69833	0.600662			cell 65	-0.062876	0.714973	0.572875	0.666165	0.605633		cell 65	0.671856	0.443532	0.016034	-0.580098	-0.0490659		cell 65	0.886845	0.473516	0.718382	0.46496	-0.173273
	cell 66	0.89412	0.844461	0.816298	0.220834			cell 66	0.657042	-0.493262	0.163492	0.646268	0.222177		cell 66	0.0991787	0.929988	0.137075	-0.217836	0.590112		cell 66	0.67888	0.760706	0.359464	0.436768	0.756402
	cell 67	0.803638	0.0858028	0.743265	0.151823			cell 67	0.667075	0.850867	0.158544	-0.115872	-0.483515		cell 67	0.861597	0.947881	0.0806875	0.497045	0.772447		cell 67	0.427443	0.545159	-0.126187	0.705827	0.652732
	cell 68	0.125362	0.810983	0.466309	0.223921			cell 68	0.7958	-0.316665	0.0667386	0.665827	0.349925		cell 68	0.931173	0.882806	-0.239036	0.604638	0.727214		cell 68	0.684323	0.769569	-0.454213	0.504106	0.443661
	cell 69	0.614092	-0.26806	0.572922	0.771557			cell 69	0.850276	0.793955	0.674699	0.10046	0.816664		cell 69	0.916108	0.0936433	0.144964	0.180631	0.66505		cell 69	0.671828	0.544978	-0.017348	0.766991	0.270889
	cell 70	0.502317	-0.381643	0.837005	0.302155			cell 70	0.822483	-0.33583	0.440609	0.508081	0.660504		cell 70	0.663992	0.677782	0.0190861	0.689783	0.421703		cell 70	0.915108	0.759283	0.560105	-0.00926129	0.679414
	cell 71	0.585975	-0.221296	0.728631	-0.025843			cell 71	0.589579	0.254335	0.668052	-0.431368	0.516094		cell 71	0.517802	0.761788	0.694104	0.443985	0.31719		cell 71	0.899046	0.905788	-0.0387097	-0.155319	0.340303
	cell 72	0.348462	0.171656	0.166288	0.238029			cell 72	0.525974	0.213418	0.572625	0.812318	0.777392		cell 72	0.540285	0.481877	0.657903	-0.0793041	-0.0896117		cell 72	0.764274	0.593511	-0.0888848	0.579257	0.637442
	cell 73	0.766066	0.177752	0.691219	0.070045			cell 73	0.866931	-0.0158209	0.607623	-0.434227	0.898224		cell 73	0.888193	0.0548204	-0.569347	-0.131315	0.273131		cell 73	0.901872	0.836667	0.205549	0.604385	0.690363
	cell 74	0.748004	0.633895	0.802264	0.969338			cell 74	0.0189449	0.147792	0.80997	0.735652	0.119349		cell 74	0.823169	0.712402	0.791014	0.598376	0.791737		cell 74	0.598829	0.165069	0.636667	0.810293	0.54487
	cell 75	0.868463	-0.372777	0.752956	0.424407			cell 75	0.536526	0.16692	0.664857	0.938812	0.640004		cell 75	0.571775	0.898777	0.609336	0.645423	0.679836		cell 75	0.507798	0.846385	-0.268309	0.0871491	0.504335
	cell 76	0.95994	-0.0718269	0.870912	0.717705			cell 76	-0.14858	0.582017	0.518373	0.724713	0.690311		cell 76	0.904886	0.763551	0.701559	-0.245515	0.746427		cell 76	0.794911	0.763227	0.449484	0.418928	0.136827
	cell 77	0.0566551	0.130228	0.631594	0.120285			cell 77	0.907193	0.473907	0.496073	0.254914	-0.0162519		cell 77	0.93161	0.383536	-0.350282	0.803997	-0.438567		cell 77	0.942026	-0.356686	0.721664	0.112454	0.113977
	cell 78	0.457289	-0.0172256	0.700843	0.678683			cell 78	0.578819	-0.507671	0.664451	0.602345	0.458458		cell 78	0.855346	0.494923	0.730424	-0.194723	-0.094903		cell 78	0.629137	0.8266	0.870212	0.620568	0.0432308
	cell 79	0.346805	0.84527	0.577125	0.427916			cell 79	0.829421	0.90462	0.533427	0.40839	0.64544		cell 79	0.00981574	0.839962	0.650248	-0.477471	0.597917		cell 79	0.624414	-0.00882116	-0.352807	0.13646	0.321283
	cell 80	0.888632	-0.430252	0.61579	0.060815			cell 80	0.781359	-0.589601	0.336207	0.581829	-0.224901		cell 80	0.671783	0.110425	0.647466	-0.180591	-0.527796		cell 80	-0.236562	0.694227	0.0271886	-0.0784598	-0.616217
	cell 81	0.957556	0.327916	0.307387	-0.107254			cell 81	0.0608665	0.525122	0.804946	0.113161	0.7016		cell 81	0.885066	0.805639	0.63746	-0.292437	0.208697		cell 81	0.596672	-0.185427	0.170744	0.613875	0.516576
	cell 82	0.908966	-0.0311162	0.2725	-0.591885			cell 82	0.62136	0.838818	0.328168	0.293192	0.532286		cell 82	0.766189	0.898361	0.808933	-0.559065	-0.150893		cell 82	0.612847	0.845642	0.184559	0.473916	0.452434
	cell 83	0.891167	0.574869	-0.572892	0.945282			cell 83	0.574531	-0.666706	0.740603	0.789935	0.420166		cell 83	0.625127	0.145191	0.353	-0.166792	0.501191		cell 83	0.512281	0.696754	0.177299	-0.0862989	0.540654
	cell 84	0.869901	-0.224937	0.765681	0.29118			cell 84	0.881348	0.0826291	0.639847	0.38413	0.845798		cell 84	0.867245	0.473516	0.481259	0.132369	0.719281		cell 84	0.790835	0.854129	-0.045662	0.661663	0.804478
	cell 85	0.812911	-0.18119	0.551893	-0.104991			cell 85	0.608753	-0.0884878	0.504666	-0.0615059	-0.418829		cell 85	0.0420182	0.0372434	0.0417178	0.597368	0.656996		cell 85	0.712963	0.592482	0.285897	0.236599	0.892786
	cell 86	0.841408	0.443764	0.67124	0.683366			cell 86	0.695565	0.51345	0.296178	0.745964	0.878138		cell 86	0.501237	0.776524	0.790359	0.673978	0.625594		cell 86	0.883337	0.508535	-0.218053	0.348548	0.939196
	cell 87	0.557813	0.0154681	0.641042	0.155099			cell 87	0.814644	0.597583	0.299236	0.347171	0.342874		cell 87	0.949268	0.760706	0.402845	0.383835	0.202238		cell 87	0.665396	0.430715	0.068337	0.348345	0.480902
	cell 88	0.816441	-0.207732	0.83555	0.540444			cell 88	0.904528	0.746101	0.705545	0.254746	0.105336		cell 88	0.76484	0.324048	-0.352047	-0.224539	0.315174		cell 88	0.859857	0.854939	0.114549	-0.156592	0.652915
	cell 89	0.70281	0.0140725	0.679586	0.0184746			cell 89	0.122136	0.716956	0.43025	0.0968978	0.649277		cell 89	0.254943	0.32213	0.484146	0.327291	0.541633		cell 89	0.464973	0.117744	0.397116	0.497045	0.532283
	cell 90	0.815058	0.154745	0.767981	0.443703			cell 90	0.495714	0.654712	0.611093	0.587182	0.83481		cell 90	0.931154	0.545159	-0.0267978	0.246837	0.202415		cell 90	0.644207	0.508635	-0.189072	-0.114524	0.219997
	cell 91	0.493098	0.313907	0.191092	0.617921			cell 91	0.885703	0.319833	0.838775	0.833958	0.276151		cell 91	0.432418	0.600352	0.0711379	0.0816345	0.661054		cell 91	0.842188	0.731555	0.137075	0.651256	0.157458
	cell 92	0.796503	0.544272	0.579017	-0.0208931			cell 92	0.879859	0.254727	0.0509452	-0.308707	0.380982		cell 92	-0.00939244	0.769569	0.503806	0.570565	0.512706		cell 92	0.667607	0.791305	0.0711086	0.604638	0.761274
	cell 93	0.295848	0.907507	0.656921	-0.146262			cell 93	0.893189	0.835656	0.00318907	-0.477738	0.293119		cell 93	-0.144038	0.544978	0.38633	0.378486	0.377511		cell 93	0.860913	-0.124706	0.272121	-0.067338	0.599906
	cell 94	0.841136	0.340961	0.717544	0.492569			cell 94	0.898846	0.982871	0.803717	0.714409	0.28008		cell 94	0.30448	0.896147	0.55852	0.461284	0.626738		cell 94	0.934621	0.704186	-0.239036	0.443985	0.607925
	cell 95	0.733668	0.664195	0.550901	0.92877			cell 95	0.911137	0.579222	-0.531266	0.857708	0.24591		cell 95	0.415839	-0.223734	0.365164	0.293582	0.420436		cell 95	0.818487	0.90353	0.0866392	-0.0793041	-0.0490659
	cell 96	0.699666	0.00729657	0.395731	0.724989			cell 96	0.302618	0.633101	0.402529	0.29702	0.519841		cell 96	0.809459	0.759283	0.346827	-0.0218381	0.11958		cell 96	0.861597	0.728858	0.144964	0.690625	0.561876
	cell 97	0.550814	0.400337	0.478265	-0.092162			cell 97	-0.153459	-0.481018	0.619986	0.700076	0.68624		cell 97	0.556242	0.905788	0.213517	0.611026	0.19913		cell 97	0.865901	0.841666	0.0190861	0.200579	0.583986
	cell 98	0.543787	0.702992	-0.0530956	0.0185216			cell 98	0.837311	0.422396	0.16419	0.620003	0.632008		cell 98	0.809942	0.593511	0.789143	0.319515	0.482526		cell 98	0.772236	0.925627	-0.263661	-0.242659	0.0158339
	cell 99	0.264047	0.67331	0.28674	0.398962			cell 99	0.434909	0.49535	0.586396	0.632967	0.840852		cell 99	0.788834	0.836667	-0.25347	0.60309	0.00768544		cell 99	0.916108	0.826915	0.694104	0.301204	0.235936
	cell 100	0.687367	0.891735	0.464417	0.540583			cell 100	0.58762	0.118124	-0.0522696	0.311706	0.185125		cell 100	0.529984	0.846385	0.259177	0.171305	-0.103731		cell 100	0.923524	0.418787	-0.569347	0.598376	0.403885
	cell 101	0.948056	0.781194	-0.246502	0.113556			cell 101	0.462909	0.044765	0.670646	0.876974	0.238301		cell 101	0.651172	0.149929	0.42903	0.615536	0.644515		cell 101	0.663992	0.238123	0.607367	-0.170001	-0.242126
	cell 102	0.912621	0.508621	0.816807	0.521074			cell 102	0.914408	0.731385	0.71038	0.303851	0.763635		cell 102	0.757865	-0.356686	0.458089	0.599116	0.784143		cell 102	0.434855	0.603188	0.609336	0.467435	0.727214
	cell 103	0.628108	-0.0647415	0.122993	-0.525436			cell 103	0.962999	0.745246	-0.0424511	0.727271	0.307843		cell 103	0.753517	0.0803019	0.83428	-0.270538	-0.460307		cell 103	0.811585	-0.542191	0.701559	0.53458	0.13069
	cell 104	0.8413	0.427077	0.308409	0.116294			cell 104	0.893874	-0.000379974	0.397958	0.353324	0.372362		cell 104	0.927134	0.8266	0.656329	0.432744	-0.0667896		cell 104	0.540285	0.122009	-0.350282	0.150441	-0.0630481
	cell 105	0.872127	-0.143222	0.237208	-0.157778			cell 105	0.728727	0.822963	-0.566188	0.864319	0.576503		cell 105	0.722659	-0.168819	0.379551	-0.061529	0.610586		cell 105	0.623346	0.69144	0.396584	0.284877	0.31719
	cell 106	0.843193	0.290059	0.00880873	0.540723			cell 106	0.691671	0.671924	0.0747769	0.403299	0.0023204		cell 106	0.776783	0.148304	0.322396	0.837018	0.122116		cell 106	0.888193	0.415629	0.873023	0.451869	-0.0896117
	cell 107	0.847657	0.208301	0.0468654	0.182644			cell 107	0.622226	0.113663	0.640474	-0.179338	0.521085		cell 107	0.890766	-0.392965	0.628998	0.333247	0.629087		cell 107	0.823169	0.472814	0.608001	-0.442418	0.803036
	cell 108	0.410761	-0.0692792	0.498564	0.431702			cell 108	0.688425	0.703738	0.405961	0.633837	0.611189		cell 108	0.787585	0.85644	0.166837	0.555641	0.289831		cell 108	0.755889	0.644292	0.63746	0.0650014	0.54068
	cell 109	0.790085	0.502438	0.707223	0.502758			cell 109	0.724109	-0.477975	-0.510673	0.689658	0.604987		cell 109	0.803473	0.510262	0.474455	0.65565	0.673349		cell 109	0.893296	0.270367	0.472724	0.55021	-0.00636898
	cell 110	0.708154	0.368569	0.721665	0.0659592			cell 110	0.72675	-0.0615314	0.798966	0.767945	0.561966		cell 110	0.895032	0.46772	0.796894	0.505969	0.37944		cell 110	0.851028	0.0122748	0.481259	0.390792	0.618892
	cell 111	0.753397	0.333153	-0.166121	0.598083			cell 111	-0.00868426	0.116381	0.431341	-0.505061	0.367796		cell 111	0.916748	0.845642	0.682635	0.627975	0.840901		cell 111	0.93161	0.13433	0.0417178	0.229982	0.334719
	cell 112	0.781283	0.612588	0.297712	0.433929			cell 112	0.74585	0.477718	0.661772	0.385054	-0.255946		cell 112	0.818004	0.696754	0.43481	0.790298	0.10735		cell 112	0.618147	0.299585	0.790359	0.803997	0.389263
	cell 113	0.675911	0.038884	0.360549	-0.0701162			cell 113	0.279127	0.527178	0.290902	0.260727	0.555791		cell 113	0.854944	0.854129	0.41922	-0.194427	0.634725		cell 113	0.582749	0.33536	0.736497	-0.389709	0.259227
	cell 114	0.519828	0.0713925	0.0236243	-0.369195			cell 114	0.599092	0.621152	0.287511	-0.0841814	0.927522		cell 114	0.905569	0.592482	0.370336	0.577945	0.901799		cell 114	0.713897	0.617857	0.34201	0.548685	0.492994
	cell 115	0.510848	-0.223443	0.115979	-0.162629			cell 115	0.817437	0.680807	-0.0393257	0.368233	0.559486		cell 115	-0.0372498	-0.0564461	0.816266	0.137544	0.711282		cell 115	0.855346	0.505642	0.502191	0.0890706	-0.523209
	cell 116	0.125205	-0.0761659	0.210101	0.0234194			cell 116	0.829815	0.499345	0.296241	0.624865	-0.0493478		cell 116	0.668902	-0.0300609	0.250356	0.722884	0.382579		cell 116	0.779414	0.726733	0.609533	-0.255087	0.24619
	cell 117	0.955605	-0.52772	0.399185	0.0430008			cell 117	0.560219	0.774052	-0.308545	0.672429	0.547436		cell 117	0.350598	0.117744	0.468856	0.311457	-0.16344		cell 117	0.0725822	0.23467	0.503313	0.228714	0.43918
	cell 118	0.481755	0.685359	-0.501742	0.115498			cell 118	0.718878	0.25744	0.510834	-0.0499016	0.864587		cell 118	0.606693	-0.141406	0.37542	0.188589	0.818459		cell 118	0.885066	0.790695	0.218435	0.115793	0.232863
	cell 119	0.597642	0.243905	0.611682	0.407114			cell 119	0.430647	0.213251	0.447205	0.416082	0.759782		cell 119	-0.124549	0.731555	0.3271	0.443856	0.571183		cell 119	0.766189	0.744786	0.379551	0.173253	0.679836
	cell 120	0.862122	0.748333	0.370517	0.633662			cell 120	0.883162	0.871939	-0.405244	0.0217278	0.429031		cell 120	0.935048	0.791305	0.526961	0.836677	0.110806		cell 120	0.907217	-0.150139	0.322396	0.825953	0.0014915
	cell 121	0.802812	0.0798253	0.237362	0.272291			cell 121	0.793772	0.76573	-0.320754	0.0526023	0.870149		cell 121	0.95486	-0.124706	0.386307	0.729132	0.570273		cell 121	0.909817	0.72351	0.165297	-0.166792	0.601985
	cell 122	0.858957	0.896609	0.148839	0.912166			cell 122	0.808013	-0.0336914	0.218206	-0.0944719	0.38479		cell 122	0.386293	0.963182	0.8393	0.395195	0.760441		cell 122	0.970697	0.528005	0.474455	0.132369	0.378443
	cell 123	0.685747	0.770112	0.808087	0.404428			cell 123	0.488364	-0.529087	0.325382	0.405103	0.844503		cell 123	0.60412	0.651643	0.49588	0.16913	0.467268		cell 123	0.785496	0.503446	0.510384	-0.133837	-0.505232
	cell 124	0.317263	0.192625	0.645859	0.159837			cell 124	0.632966	0.441031	0.750794	0.102529	0.10554		cell 124	-0.0267032	0.123322	0.534513	0.921947	0.232265		cell 124	0.867245	0.316701	0.43481	0.331126	0.451445
	cell 125	-0.699042	0.483556	0.2251	0.792798			cell 125	0.0730543	0.40258	0.747697	0.0854354	-0.00742984		cell 125	0.732405	0.704186	0.0231133	0.317428	0.384704		cell 125	0.847289	0.494326	0.289038	0.260054	-0.0199831
	cell 126	0.905803	0.492126	0.470067	-0.018179			cell 126	0.902356	0.681986	0.757335	0.539778	0.258472		cell 126	0.766334	0.807877	0.419879	0.888839	0.637939		cell 126	0.8846	0.0135914	0.370336	0.597368	-0.0882735
	cell 127	0.591344	-0.14437	-0.242219	-0.220954			cell 127	0.737133	-0.287745	-0.461777	-0.294613	0.0482043		cell 127	0.699195	0.90353	0.241774	-0.0728872	0.0937954		cell 127	0.738076	-0.0287527	0.250356	-0.0508946	0.323357
	cell 128	0.205904	0.661675	-0.309426	0.5093			cell 128	0.876522	0.0548189	-0.13125	0.0503299	0.0438073		cell 128	0.915212	0.160682	-0.603893	0.454952	0.690171		cell 128	0.77227	0.822216	0.468856	0.383835	-0.150893
	cell 129	0.764725	-0.485301	0.62452	0.14188			cell 129	0.428356	0.496481	0.525001	0.428349	0.466432		cell 129	-0.244579	0.728858	0.414516	0.435057	0.802006		cell 129	0.624524	0.834701	0.386307	0.344109	0.501191
	cell 130	0.625782	0.773342	0.202973	0.63633			cell 130	0.803644	-0.370089	0.323804	0.72688	0.481096		cell 130	0.85266	0.552494	0.502209	0.155032	0.865691		cell 130	0.861997	-0.434082	0.0941412	0.27944	0.552472
	cell 131	0.27168	0.318171	0.736851	0.286296			cell 131	0.765762	-0.695915	0.484968	0.56125	0.318959		cell 131	0.770099	0.925627	0.240861	0.425504	0.523165		cell 131	0.695309	-0.0991364	0.501257	0.188376	0.379334
	cell 132	-0.415316	0.798697	0.0970489	0.604383			cell 132	0.794221	-0.20291	0.246885	0.394518	-0.176382		cell 132	0.842168	0.429993	0.896903	-0.262066	0.89668		cell 132	0.260902	0.4786	0.49588	0.364729	0.719281
	cell 133	0.587868	0.24148	0.373885	0.190968			cell 133	0.748376	0.708749	-0.328621	0.479261	0.527512		cell 133	0.789886	0.96847	0.00014524	0.339624	0.527125		cell 133	0.565804	0.643982	0.534513	0.339602	0.085825
	cell 134	0.74986	0.712516	0.693787	-0.234131			cell 134	0.8022	-0.289941	0.385223	0.484767	0.0809976		cell 134	0.724292	0.418787	0.976861	-0.173968	0.405182		cell 134	0.33915	0.676351	-0.0744653	0.12923	0.0140783
	cell 135	0.915974	-0.225864	-0.716088	0.432814			cell 135	0.847873	0.210334	0.809975	0.891359	0.716599		cell 135	0.148519	0.79365	0.76013	0.47778	-0.617381		cell 135	0.523499	-0.0379611	0.468604	0.0816345	0.625594
	cell 136	-0.0483855	0.317287	0.806595	-0.274524			cell 136	0.33027	-0.41468	0.146064	0.190896	0.0787069		cell 136	0.746242	0.238123	0.947194	0.695181	0.74322		cell 136	0.949268	0.765609	0.240861	0.570565	0.369871
	cell 137	0.548674	0.798231	-0.171297	0.492047			cell 137	0.687515	0.421694	0.470805	-0.713035	0.588592		cell 137	0.849895	0.603188	0.730627	0.896878	0.493298		cell 137	0.737664	0.627469	0.00014524	0.378486	0.474179
	cell 138	0.397795	0.618524	0.273303	-0.489095			cell 138	0.802463	0.599917	-0.572792	-0.71494	0.796709		cell 138	0.672872	0.277674	0.825262	0.910715	0.573529		cell 138	0.596303	0.603632	0.76013	0.179599	0.421383
	cell 139	0.357457	0.00436321	-0.32222	0.0390782			cell 139	0.485216	0.365736	0.431013	-0.476552	0.0369438		cell 139	0.167667	0.783161	0.821267	0.80626	0.315223		cell 139	0.902161	0.359749	0.785548	0.249794	0.553679
	cell 140	0.614993	0.672498	0.533269	0.0661568			cell 140	0.731749	0.0912836	0.241963	-0.515124	0.686657		cell 140	0.827974	0.122009	0.589001	0.0405245	-0.179052		cell 140	0.918355	0.218293	0.947194	0.461284	0.305459
	cell 141	-0.110376	0.698032	0.0729757	0.215121			cell 141	-0.464861	0.120159	0.0360669	-0.0394756	0.701098		cell 141	0.867026	-0.188159	0.986333	0.653614	0.417811		cell 141	0.666236	0.601043	0.825262	0.386309	0.124
	cell 142	0.639653	0.388636	0.0600599	-0.160608			cell 142	0.608124	0.471008	0.0947897	0.209974	-0.309796		cell 142	0.312199	0.507055	0.961184	0.335396	0.732831		cell 142	0.550734	0.812539	0.821267	0.373662	0.202415
	cell 143	-0.34954	0.0385875	0.276825	-0.422991			cell 143	-0.184496	-0.157995	0.0999136	0.51168	0.368267		cell 143	0.935724	0.270367	0.537743	0.752969	0.12105		cell 143	0.931154	0.628467	0.589001	0.590376	0.661054
	cell 144	0.897417	-0.0133145	0.0895991	0.814088			cell 144	0.888955	0.677783	0.134086	-0.291097	0.666184		cell 144	0.179568	0.13433	0.561008	0.110551	0.366749		cell 144	0.842978	0.955966	0.986333	-0.0218381	0.235959
	cell 145	0.26377	0.686908	0.0363865	-0.107754			cell 145	0.744043	0.490025	0.0816961	-0.385454	0.85252		cell 145	0.266016	0.617857	0.365493	0.492318	0.780944		cell 145	0.540799	-0.192267	0.961184	0.611026	-0.21809
	cell 146	0.661066	0.542038	0.0489618	0.91429			cell 146	0.548703	-0.000977488	0.783832	0.0436887	0.344805		cell 146	0.947737	0.505642	0.937529	0.896878	0.865239		cell 146	0.415839	0.787845	0.537743	0.319515	0.359735
	cell 147	0.223756	0.367609	-0.346539	-0.510052			cell 147	-0.470528	-0.168105	0.512811	0.173187	0.590457		cell 147	0.947274	-0.382531	0.721719	0.590259	0.494787		cell 147	0.809459	-0.533079	0.937529	0.60309	0.377511
	cell 148	0.269633	0.00868287	0.0327206	0.301645			cell 148	0.251241	0.22758	0.153009	-0.378627	0.792003		cell 148	0.938145	-0.160727	0.787175	0.493346	0.754067		cell 148	0.798592	0.470677	0.721719	0.171305	0.472513
	cell 149	-0.0317877	-0.805944	0.198719	0.115927			cell 149	0.752114	-0.681484	0.454921	-0.100758	-0.632433		cell 149	0.946742	0.726733	0.657066	0.514563	0.917914		cell 149	0.77095	0.412949	0.896321	0.615536	0.461699
	cell 150	0.437412	0.688661	0.0378371	-0.545805			cell 150	0.755106	0.757301	0.59311	0.105719	-0.182761		cell 150	0.830041	-0.49699	0.800732	0.336893	0.493285		cell 150	0.888226	0.836198	0.787175	-0.270538	0.557619
	cell 151	-0.030025	0.489542	-0.724674	-0.26145			cell 151	0.634475	0.601608	0.631758	-0.650222	-0.0397239		cell 151	0.909212	0.744786	0.694458	-0.158352	0.935994		cell 151	0.556242	0.110032	0.800732	-0.061529	0.420436
	cell 152	0.881551	-0.446315	0.60368	-0.423595			cell 152	0.655463	0.304317	0.257382	-0.0878201	0.848809		cell 152	0.892829	-0.0171967	0.848868	0.38402	0.316177		cell 152	0.759925	0.88556	-0.111597	0.466353	0.11958
	cell 153	0.72934	-0.252855	-0.745203	0.763555			cell 153	0.590332	-0.775094	0.366612	0.742955	0.274753		cell 153	0.340478	0.753494	0.698097	0.222595	0.539887		cell 153	0.654423	0.8752	0.698097	0.837018	0.19913
	cell 154	0.492658	0.578274	0.69593	0.388508			cell 154	0.52605	0.603834	0.655966	-0.297713	0.40926		cell 154	0.136785	0.589284	0.769313	0.852007	-0.185239		cell 154	0.788834	0.558475	0.769313	0.555641	0.482526
	cell 155	0.874227	-0.122523	0.780778	-0.0310401			cell 155	-0.15004	0.275615	0.0252825	0.66331	0.671322		cell 155	0.0107242	0.716222	0.921292	0.0705545	0.548496		cell 155	0.784269	0.822289	0.921292	0.65565	0.00768544
	cell 156	-0.0769271	0.713317	-0.542907	0.28251			cell 156	0.455854	-0.0585887	0.466801	0.10777	0.87663		cell 156	0.809586	0.00334738	0.78387	0.728292	0.819736		cell 156	0.766346	0.596572	0.78387	0.505969	-0.103731
	cell 157	0.410102	0.349016	0.456574	0.52386			cell 157	-0.646623	-0.335133	0.0220469	-0.05017	0.524841		cell 157	0.909822	-0.536762	0.848317	0.474124	0.904452		cell 157	0.783537	0.726375	-0.250318	0.627975	-0.460307
	cell 158	-0.115963	0.788383	0.294986	-0.199258			cell 158	0.603142	-0.149955	0.521485	0.309375	0.559437		cell 158	0.805493	0.834701	0.448391	0.354087	0.676716		cell 158	0.904758	0.549068	0.718297	0.790298	0.433818
	cell 159	0.298135	0.0484576	0.345604	-0.0280051			cell 159	0.388609	0.229461	0.181814	0.119928	0.379545		cell 159	0.492955	-0.434082	0.906734	-0.0489732	-0.277379		cell 159	0.843561	0.686552	0.906734	-0.632738	0.515569
	cell 160	-0.180101	-0.704144	0.799938	-0.262262			cell 160	0.787099	-0.248879	0.56606	0.676973	0.518807		cell 160	0.859348	-0.0991364	0.761728	0.448976	0.488254		cell 160	0.669077	0.953208	0.761728	0.577945	0.629087
	cell 161	0.569912	0.649186	0.213602	0.941361			cell 161	0.416551	-0.749531	0.593856	-0.525002	-0.116914		cell 161	0.733186	0.417272	0.530866	-0.246549	0.839996		cell 161	0.753517	0.783101	0.410553	0.137544	0.289831
	cell 162	-0.403017	0.604834	0.83339	0.508937			cell 162	-0.425255	-0.304318	-0.0186929	-0.404251	0.658962		cell 162	0.673832	0.643982	-0.748471	0.0313366	0.301815		cell 162	0.927134	0.834495	0.770491	0.350513	0.37944
	cell 163	0.64932	0.351956	0.276971	0.203807			cell 163	0.36806	-0.278449	0.602113	-0.443639	0.888608		cell 163	0.536935	0.676351	0.410553	-0.193524	0.249006		cell 163	0.722659	0.505369	-0.216084	-0.501479	0.299655
	cell 164	-0.157159	0.358017	0.587375	0.361664			cell 164	-0.0962562	0.186187	0.497305	-0.463163	0.148009		cell 164	0.564049	0.420643	0.611158	0.678594	-0.301527		cell 164	0.783051	0.734985	0.216114	0.722884	0.353541
	cell 165	0.471428	0.556321	0.501025	0.564606			cell 165	0.756806	0.174966	0.854106	0.664448	-0.0455097		cell 165	0.804306	0.765609	0.770491	-0.720328	0.325835		cell 165	0.753027	0.452615	0.15997	0.311457	0.718084
	cell 166	0.599089	0.309946	0.586579	0.526097			cell 166	0.42768	0.244818	-0.15972	0.100478	0.843437		cell 166	-0.064838	0.824454	-0.216084	0.878437	0.505533		cell 166	0.785623	-0.237822	0.574711	0.180545	0.634725
	cell 167	0.770696	-0.0105753	0.177098	0.612889			cell 167	-0.201233	-0.184021	0.108426	-0.121398	0.702141		cell 167	0.678195	0.773488	0.216114	-0.400856	0.810315		cell 167	0.890766	0.745855	0.880737	0.443856	0.690947
	cell 168	0.56346	-0.194353	0.655019	-0.318043			cell 168	0.325829	-0.223535	0.620036	-0.368245	0.312886		cell 168	0.518656	0.55668	0.494111	0.467988	0.654385		cell 168	0.767251	0.77231	0.878306	0.836677	0.382579
	cell 169	0.137886	-0.368291	-0.155493	0.0358568			cell 169	0.300445	-0.22159	0.413149	0.194634	0.175267		cell 169	0.802253	0.862859	0.15997	0.628762	0.860926		cell 169	0.800854	-0.149371	0.54504	0.729132	-0.16344
	cell 170	0.86827	-0.4083	0.38548	0.444526			cell 170	0.336053	-0.25839	0.370008	0.944332	0.284111		cell 170	0.930131	0.603632	0.574711	-0.419808	0.7209		cell 170	0.696329	0.692112	0.616615	0.808185	0.818459
	cell 171	0.537982	0.599253	0.835857	-0.298962			cell 171	-0.0221791	-0.59514	0.866927	-0.178921	0.352524		cell 171	0.950769	0.631357	0.880737	0.0641182	0.883803		cell 171	0.803473	0.907836	0.871204	0.921947	0.476355
	cell 172	0.708168	-0.675634	0.186336	0.824549			cell 172	0.744315	0.0442761	0.947387	0.575479	0.385956		cell 172	0.646802	0.400185	0.510834	0.321698	0.811801		cell 172	0.464088	0.840786	0.924662	0.888839	0.359327
	cell 173	-0.0301821	0.295469	0.858878	-0.454773			cell 173	0.320509	0.0151394	0.31558	-0.776838	-0.165673		cell 173	0.944655	0.786873	-0.737919	0.0720419	0.789931		cell 173	0.895032	-0.0186625	0.325803	0.666477	0.381884
	cell 174	0.497222	0.183887	0.640471	-0.671513			cell 174	0.523319	-0.213744	0.412366	-0.0336492	0.86772		cell 174	0.447387	0.67225	0.878306	0.30202	-0.124807		cell 174	0.916748	0.931265	0.792208	0.435057	0.384704
	cell 175	0.581449	0.586307	0.325634	-0.728376			cell 175	0.515902	-0.645009	0.693253	-0.0414462	0.514127		cell 175	0.852966	0.218293	0.54504	0.151601	0.798282		cell 175	0.912152	0.824316	0.694861	0.155032	-0.0801647
	cell 176	0.190057	0.548793	0.478333	0.349668			cell 176	0.633641	-0.326868	0.5391	-0.175269	-0.424084		cell 176	0.498589	0.601043	0.616615	0.931671	0.330158		cell 176	0.818004	0.748712	0.537245	0.425504	0.521384
	cell 177	0.2853	-0.773023	0.610233	0.398119			cell 177	0.907003	0.569249	0.313713	-0.502232	0.142017		cell 177	0.523062	0.918195	0.871204	0.755798	0.955774		cell 177	0.854944	0.444364	0.481754	-0.262066	0.74912
	cell 178	0.00321119	0.183386	0.31861	-0.500381			cell 178	0.526554	-0.0085165	-0.11292	-0.645283	0.284475		cell 178	0.633627	0.206986	0.660607	0.5391	0.600075		cell 178	-0.0548976	0.90035	0.635375	-0.173968	0.070492
	cell 179	0.301599	-0.443585	0.394772	-0.13523			cell 179	0.409999	-0.105336	-0.0401626	-0.488862	0.00126695		cell 179	0.751217	0.812539	0.589641	0.521089	0.796445		cell 179	-0.0372498	0.906815	0.374433	0.47778	0.527125
	cell 180	0.91965	0.0482028	0.457232	0.650243			cell 180	0.876234	0.621034	0.346126	0.720128	-0.130123		cell 180	0.261551	0.092476	0.836727	0.0594282	0.746592		cell 180	0.668902	0.689409	0.776844	0.695181	0.341542
	cell 181	0.434431	0.556726	0.764759	0.339131			cell 181	0.911922	-0.561409	0.340596	0.17561	0.881		cell 181	0.782297	0.00264469	0.792208	0.7341	0.905649		cell 181	-0.124549	0.755347	0.958798	0.896878	0.315223
	cell 182	0.79336	-0.0280614	0.909519	-0.669195			cell 182	0.594538	-0.0112327	0.0626683	0.457202	-0.529025		cell 182	0.716517	-0.270962	0.537245	0.723545	0.60401		cell 182	0.609101	0.207883	0.755097	0.910715	-0.179052
	cell 183	0.815755	-0.279249	0.504215	0.831237			cell 183	0.628835	-0.115027	0.755745	0.347239	0.381894		cell 183	0.814793	0.955966	-0.231616	0.207495	0.52741		cell 183	0.559535	0.833104	0.264953	0.80626	0.417811
	cell 184	0.917488	-0.674802	0.284819	0.0405692			cell 184	0.938085	0.0264372	0.367951	0.0203703	0.893619		cell 184	0.508134	0.879233	0.635375	-0.220346	0.860251		cell 184	0.60412	0.181371	0.632664	0.776855	0.366749
	cell 185	0.730229	0.851833	0.328221	-0.281711			cell 185	0.863631	-0.0496135	0.319342	0.0444198	0.847755		cell 185	0.76982	0.787845	0.374433	0.429431	0.860926		cell 185	-0.0267032	-0.11449	0.747747	0.653614	0.826061
	cell 186	0.268462	0.175586	-0.392139	0.799761			cell 186	0.871026	0.651567	0.0174611	0.0400663	0.74516		cell 186	0.789536	-0.533079	0.776844	0.223642	0.516921		cell 186	0.732405	0.930847	0.774852	0.752969	0.781818
	cell 187	0.711706	0.519975	0.553905	0.3034			cell 187	-0.441235	0.242271	0.657517	-0.0639694	0.494059		cell 187	0.943669	0.0777026	0.958798	0.807376	-0.288697		cell 187	0.699195	0.895453	0.778042	0.590259	0.754067
	cell 188	-0.12517	0.51541	0.219918	0.269285			cell 188	-0.212209	0.0199386	0.509425	0.620821	0.437823		cell 188	0.797695	0.574188	0.755097	0.289725	0.611562		cell 188	0.000218799	0.872618	0.564326	0.514563	0.493285
	cell 189	0.580599	-0.120723	0.512197	0.508619			cell 189	0.101462	0.673583	0.49951	-0.0367466	0.350089		cell 189	0.560043	-0.18714	0.264953	0.387733	0.867273		cell 189	0.728994	0.172936	0.83132	0.336893	0.316177
	cell 190	0.438493	0.922068	0.241222	-0.357674			cell 190	0.130194	0.041061	0.147081	0.238712	0.633384		cell 190	0.612789	-0.380394	0.632664	-0.519662	0.612364		cell 190	-0.57293	0.794579	0.723943	0.38402	0.539887
	cell 191	0.485772	-0.235439	0.548828	0.660321			cell 191	0.294449	0.315182	0.267959	-0.501729	0.363674		cell 191	0.829174	0.103155	0.858245	0.785494	0.813687		cell 191	0.770099	0.773972	0.879945	0.222595	0.819736
	cell 192	0.489758	0.184822	0.359701	0.57328			cell 192	0.477592	0.298971	-0.377541	-0.605731	0.672674		cell 192	0.826838	0.0695413	0.723466	0.705034	-0.311196		cell 192	0.735939	0.638424	-0.278612	0.852007	0.49471
	cell 193	0.482393	0.718041	0.131738	0.00894937			cell 193	-0.232661	0.355272	-0.012888	-0.0900021	0.767162		cell 193	0.921478	0.836198	0.747747	-0.0754843	0.780764		cell 193	0.724292	0.773339	0.627815	0.0705545	0.465987
	cell 194	0.931239	0.450383	0.692891	0.167197			cell 194	0.773134	0.268632	0.388115	0.120247	0.421599		cell 194	0.830088	-0.183184	0.863391	0.625204	0.780463		cell 194	0.148519	0.783479	0.189845	0.728292	0.676716
	cell 195	0.137745	0.560334	-0.634217	0.343395			cell 195	0.794951	-0.391195	0.447832	-0.304656	0.185178		cell 195	0.425948	0.0929962	0.606882	-0.181413	0.347181		cell 195	0.746242	0.29096	0.750004	0.457375	-0.277379
	cell 196	0.316581	0.605616	0.101377	-0.100502			cell 196	0.0173378	0.036169	0.159243	0.314517	0.454522		cell 196	0.155169	0.110032	0.37272	0.602075	0.74644		cell 196	0.80497	0.485289	0.684487	0.474124	0.0610137
	cell 197	0.66858	0.568502	-0.34038	-0.059662			cell 197	0.243743	-0.627329	0.655547	-0.494692	0.137648		cell 197	0.839386	0.88556	0.774852	0.40521	0.909875		cell 197	-0.102749	0.966592	0.352672	0.354087	0.325835
	cell 198	0.592628	-0.0573343	-0.102671	0.161277			cell 198	0.330341	-0.224479	0.244109	0.145055	-0.309773		cell 198	0.830496	0.558475	0.587284	0.575237	0.890391		cell 198	0.311209	0.598626	-0.0211752	-0.0489732	0.374641
	cell 199	-0.348449	0.951077	0.662056	0.823667			cell 199	0.715198	-0.547245	0.355655	0.587442	0.161778		cell 199	0.970335	0.596572	0.778042	0.896158	0.90284		cell 199	0.513345	0.40402	0.375546	0.136879	0.860926
	cell 200	0.880058	0.566363	0.766364	0.40357			cell 200	-0.229789	0.496346	0.576251	0.635076	-0.11333		cell 200	0.898446	-0.0814343	0.564326	0.533377	0.382494		cell 200	0.179568	0.404312	0.189441	-0.246549	0.626424
	cell 201	0.628886	0.382434	-0.0515409	0.651649			cell 201	0.544436	-0.414615	-0.585647	-0.199896	0.432429		cell 201	0.863302	0.656911	0.353259	0.321674	0.712211		cell 201	0.73981	0.586124	0.764465	0.349202	0.811801
	cell 202	0.473106	0.21233	0.762547	0.0029495			cell 202	0.713	-0.709718	-0.650864	-0.373669	0.234547		cell 202	0.573949	-0.00497547	0.124319	-0.220743	0.951774		cell 202	0.411012	0.328218	0.199442	0.878437	0.652464
	cell 203	0.704832	0.745803	0.558265	0.429771			cell 203	0.777856	-0.472926	-0.674053	0.755269	0.684401		cell 203	0.738832	0.550738	0.83132	-0.3246	-0.0507163		cell 203	0.747601	0.8185	-0.529869	0.467988	0.789931
	cell 204	0.701	-0.175808	0.419724	0.565389			cell 204	0.813701	-0.450649	0.675826	-0.445035	0.071396		cell 204	0.946262	0.853238	0.723943	0.882734	-0.477057		cell 204	0.474749	0.747533	-0.468872	0.159401	0.798282
	cell 205	0.727005	0.20573	0.637925	0.511821			cell 205	0.0632425	-0.419876	0.179384	0.535611	-0.118066		cell 205	0.741528	0.641354	0.879945	0.0085959	0.768924		cell 205	0.340478	0.854146	0.869365	0.639398	0.330158
	cell 206	-0.425774	0.352939	0.731039	0.531734			cell 206	-0.131041	0.21022	0.621324	0.652514	0.491221		cell 206	0.982284	0.953208	-0.278612	0.0686388	0.785353		cell 206	0.593942	0.540175	0.216977	0.853564	0.955774
	cell 207	-0.0988221	-0.224312	-0.274076	0.600513			cell 207	0.00494903	0.842737	0.746429	0.592453	0.198712		cell 207	0.853748	0.0514224	0.627815	0.444161	0.87138		cell 207	0.673832	0.83639	0.954866	0.0720419	0.796445
	cell 208	0.930447	0.685575	0.723459	0.667588			cell 208	0.793588	0.680274	-0.369328	0.134354	0.522864		cell 208	0.909588	-0.0793182	0.750004	0.426897	0.688041		cell 208	0.536935	0.485809	0.631614	0.30202	0.905649
	cell 209	0.130901	0.632008	-0.115961	0.493021			cell 209	0.689235	0.111624	0.742775	0.353424	0.606614		cell 209	0.905182	0.431419	0.684487	0.73406	0.19823		cell 209	0.564049	-0.328343	0.340338	0.151601	0.60401
	cell 210	0.0339636	0.45967	0.139586	0.117051			cell 210	0.662997	-0.513134	-0.276744	0.21152	0.252706		cell 210	0.162222	-0.132161	0.352672	0.056695	0.423306		cell 210	-0.0497612	0.957735	0.788379	0.0594282	0.154596
	cell 211	0.279908	-0.0526889	0.658461	0.305128			cell 211	0.454458	0.208376	-0.608649	0.625027	0.0646238		cell 211	0.608327	-0.765936	-0.0211752	-0.249612	0.684125		cell 211	0.518656	0.750342	0.719	0.7341	0.52741
	cell 212	0.222315	0.162675	0.391089	0.415372			cell 212	0.487827	-0.70156	-0.445075	0.533806	-0.206513		cell 212	0.968354	0.782927	0.427097	0.162875	0.628696		cell 212	0.315331	-0.0863109	0.803649	0.723545	0.860251
	cell 213	0.168323	-0.542167	-0.0353667	-0.0712304			cell 213	0.48082	0.303401	0.241945	0.638215	-0.263451		cell 213	0.79529	0.452615	0.189441	0.0341575	0.648652		cell 213	0.815726	0.980039	0.849452	0.207495	0.177156
	cell 214	0.39138	0.789977	0.873036	-0.0683803			cell 214	0.321798	0.455439	0.661535	0.389254	0.609476		cell 214	0.92582	0.77231	0.764465	-0.364277	0.338904		cell 214	0.646802	-0.481275	0.799743	0.774853	-0.0402842
	cell 215	-0.0218694	0.477615	0.76784	0.580092			cell 215	-0.199042	0.539394	-0.265407	0.233652	0.299601		cell 215	0.849062	-0.0106901	0.494437	-0.272684	0.828409		cell 215	0.287049	0.806928	0.753447	0.223642	0.611562
	cell 216	0.745136	0.0917979	0.489985	0.00478474			cell 216	-0.297011	0.69034	0.386804	0.211925	-0.110117		cell 216	-0.463897	-0.142524	0.876032	0.562368	0.44027		cell 216	0.447387	0.516015	-0.143787	0.807376	0.867273
	cell 217	0.875487	0.677095	-0.147538	-0.148466			cell 217	0.580401	-0.143397	-0.342366	0.628922	0.609526		cell 217	0.938703	0.595218	0.862027	0.81419	0.131405		cell 217	0.498589	0.907087	0.44298	0.387733	0.612364
	cell 218	0.39442	0.401457	0.817703	-0.00982122			cell 218	-0.302585	0.373503	-0.124158	0.61701	0.211648		cell 218	0.576744	-0.718674	0.0271192	-0.53862	0.950264		cell 218	0.523062	0.826257	0.928359	0.611808	0.813687
	cell 219	0.660077	0.141863	0.622282	0.674614			cell 219	0.730257	0.226771	-0.294663	0.587625	-0.0749782		cell 219	0.825747	0.328225	0.869365	-0.322091	0.932549		cell 219	0.782297	0.626559	0.176928	0.705034	-0.144624
	cell 220	-0.393858	0.434008	-0.124039	-0.543388			cell 220	-0.134551	0.72921	0.137204	-0.462537	0.020983		cell 220	0.371094	-0.149371	0.216977	-0.128242	0.867537		cell 220	0.23406	0.407242	0.428014	0.390013	0.780463
	cell 221	0.41383	0.396338	0.509566	0.0413317			cell 221	0.94113	0.347526	-0.331979	-0.176226	0.909684		cell 221	0.856042	0.853656	0.553674	0.92893	0.728322		cell 221	0.761891	0.843736	0.626671	-0.0754843	0.909875
	cell 222	0.615263	0.187441	0.43258	0.821693			cell 222	0.242156	0.536525	0.0988108	0.373487	0.246704		cell 222	0.478129	-0.361414	0.954866	-0.40684	0.680643		cell 222	0.814793	0.299057	0.3961	0.343163	0.890391
	cell 223	0.328903	0.770685	-0.359758	0.489815			cell 223	-0.18655	0.813586	0.331695	0.583463	0.382036		cell 223	0.56684	-0.446705	0.631614	0.0403129	-0.142396		cell 223	0.508134	0.900462	0.798653	-0.181413	-0.0926202
	cell 224	0.875299	0.659958	0.586343	0.486721			cell 224	0.0312244	0.779145	0.446269	0.896734	-0.439559		cell 224	0.864646	-0.0851291	0.788379	0.898651	0.938523		cell 224	0.291082	0.937526	0.558082	-0.43829	0.90284
	cell 225	0.921839	0.4611	0.215162	-0.557986			cell 225	0.937633	0.620837	-0.0598437	0.391869	-0.615228		cell 225	0.909288	0.211183	0.719	-0.199363	0.912918		cell 225	0.322987	0.784894	0.911795	0.553951	0.382494
	cell 226	0.229892	-0.151687	0.00713815	0.0839872			cell 226	0.845002	0.708589	0.347154	-0.117861	-0.262479		cell 226	0.780505	-0.290024	-0.236567	0.431974	0.19617		cell 226	0.829174	0.585953	0.724858	0.40521	0.712211
	cell 227	0.70227	-0.210183	-0.139006	0.109205			cell 227	-0.0590357	0.399924	0.847396	0.317028	0.120425		cell 227	-0.446587	0.633489	0.803649	0.457109	0.691678		cell 227	0.677809	0.357303	0.685085	0.659748	0.951774
	cell 228	0.86329	-0.20182	-0.241625	0.671855			cell 228	0.631828	0.358525	0.0865494	0.272288	0.83169		cell 228	0.730871	-0.345403	0.395821	-0.410747	0.612712		cell 228	0.425948	0.839682	0.465143	0.486256	-0.477057
	cell 229	0.302552	0.614721	0.547298	-0.555226			cell 229	0.784633	0.0623777	-0.0923281	-0.640437	-0.315744		cell 229	0.584952	-0.0857676	0.160398	0.646628	0.340495		cell 229	0.602646	0.797859	0.845668	0.25289	0.768924
	cell 230	0.749224	0.525182	0.145123	0.230568			cell 230	-0.244986	0.141281	-0.106358	0.173593	0.426155		cell 230	0.911129	0.931265	0.753447	0.395422	0.469043		cell 230	0.830496	0.540988	0.839391	0.896158	0.785353
	cell 231	0.414606	0.140191	-0.222747	0.418796			cell 231	0.599755	0.49878	-0.349627	-0.120764	-0.400083		cell 231	0.861782	0.824316	-0.143787	0.635638	0.489493		cell 231	0.169657	0.93511	0.922268	0.533377	0.87138
	cell 232	-0.157222	0.185597	0.890575	0.745176			cell 232	0.561634	0.574096	-0.0692273	0.140875	0.662947		cell 232	0.686444	0.0614581	0.928359	0.0802633	0.368656		cell 232	0.970335	0.707371	0.729029	-0.102506	0.688041
	cell 233	0.13292	0.701443	-0.479568	0.0779992			cell 233	0.851555	0.681374	-0.282219	0.126751	0.664815		cell 233	-0.448535	0.900037	0.176928	0.607668	-0.14422		cell 233	0.863302	0.659304	0.358272	0.321674	0.19823
	cell 234	0.286572	0.945311	0.544443	-0.191186			cell 234	0.902863	-0.358971	0.802478	0.574742	-0.0346519		cell 234	0.786389	0.444364	0.428014	-0.319207	0.256484		cell 234	0.573949	-0.154771	0.522471	0.882734	0.871883
	cell 235	0.415893	0.512559	0.464038	0.367184			cell 235	-0.157912	0.116252	-0.0369819	0.915794	-0.0574928		cell 235	0.818035	0.90035	0.920843	0.795787	-0.570767		cell 235	0.738832	0.826051	0.571858	0.543629	0.628696
	cell 236	0.549609	0.0789278	0.273746	0.905424			cell 236	0.892029	0.646823	0.34247	0.270255	-0.786341		cell 236	0.953387	0.75688	0.642898	-0.0620471	0.680685		cell 236	0.946262	0.546612	-0.187345	0.444161	0.280476
	cell 237	0.511681	0.52713	0.495414	0.403198			cell 237	0.795845	0.297013	0.555664	0.238094	0.415948		cell 237	0.692013	0.464465	0.547997	0.73905	-0.148204		cell 237	0.741528	0.8393	0.406805	0.426897	0.338904
	cell 238	0.785316	0.962417	-0.613479	0.376296			cell 238	0.392252	0.866298	0.397262	0.584775	-0.0278588		cell 238	0.775471	0.314057	0.798653	0.33888	0.581931		cell 238	0.982284	0.952126	0.52733	0.950341	0.828409
	cell 239	0.730091	0.537464	-0.20278	0.670325			cell 239	0.969839	0.122551	-0.398732	0.0672162	-0.306584		cell 239	0.457387	0.906815	0.558082	-0.379507	0.701734		cell 239	0.853748	0.884805	0.625281	0.73406	0.358584
	cell 240	0.95183	0.723559	0.347661	0.0831585			cell 240	-0.228767	0.682777	-0.616576	0.0116587	-0.298359		cell 240	0.766013	0.689409	0.848525	0.671492	0.617586		cell 240	0.905182	0.90134	-0.312364	-0.249612	0.131405
	cell 241	-0.0145712	0.395876	-0.437739	0.375974			cell 241	0.690439	0.811357	0.201642	-0.384179	-0.324916		cell 241	0.281819	0.676768	0.839435	0.254441	-0.446767		cell 241	-0.508048	0.63105	0.76061	0.162875	0.950264
	cell 242	0.458578	-0.505704	0.0963442	0.141191			cell 242	0.508612	0.483699	-0.342979	-0.346026	0.316104		cell 242	0.518242	0.66333	0.911795	0.74193	0.765602		cell 242	0.968354	0.717685	0.51395	0.0341575	0.932549
	cell 243	0.757812	-0.0650801	-0.415555	-0.321512			cell 243	0.324235	0.744564	0.0474135	0.674304	-0.238367		cell 243	0.48251	-0.204343	0.724858	0.488885	0.93695		cell 243	0.79529	0.855331	0.587816	0.290848	0.867537
	cell 244	0.729576	0.825354	-0.388594	0.632485			cell 244	0.457676	-0.248371	0.171336	0.582042	0.382955		cell 244	0.528845	-0.441384	0.556863	0.0796091	0.620257		cell 244	0.92582	0.893457	0.842521	0.336899	0.728322
	cell 245	0.439625	0.570287	0.770083	0.000615099			cell 245	0.766044	0.430257	-0.145898	-0.183469	0.583192		cell 245	0.867371	-0.625146	0.553466	0.0310096	0.453531		cell 245	0.894743	0.893869	0.544966	0.234653	0.680643
	cell 246	0.0373897	0.10603	-0.427863	0.483265			cell 246	0.975629	0.281866	-0.61019	-0.338178	0.359593		cell 246	0.565914	0.863147	0.465143	-0.705806	0.483483		cell 246	0.556566	0.947984	0.323056	0.252855	-0.142396
	cell 247	0.36295	0.653286	0.12695	0.618984			cell 247	-0.217972	0.583129	-0.41493	0.181517	0.426083		cell 247	0.283481	0.699596	0.845668	0.56745	0.129654		cell 247	0.849062	0.921198	0.832024	0.162602	0.912918
	cell 248	0.448857	0.477757	0.196583	0.00525798			cell 248	0.419395	0.163646	-0.631319	0.728468	0.129451		cell 248	0.145501	0.833104	0.811864	0.135792	0.300527		cell 248	0.938703	0.453186	0.874887	-0.128242	0.691678
	cell 249	0.355899	0.0290021	-0.442228	-0.0423981			cell 249	0.473552	0.780931	-0.314278	0.788404	-0.0467764		cell 249	0.844053	-0.229757	0.93055	0.749263	-0.0379812		cell 249	-0.22701	0.590425	0.402363	0.92893	0.469043
	cell 250	-0.262036	0.199543	-0.528938	0.353353			cell 250	0.465496	0.863248	0.418382	0.538869	-0.0328298		cell 250	0.961487	0.824504	0.837802	-0.195631	0.393518		cell 250	-0.421018	0.902767	0.784824	-0.40684	0.368656
	cell 251	0.0482885	0.620489	-0.267001	0.65185			cell 251	0.0185944	-0.0681649	0.275086	0.38623	0.242556		cell 251	0.954113	-0.11449	0.922268	0.807427	0.548939		cell 251	0.478129	0.483758	0.0501792	0.0403129	0.256484
	cell 252	0.42602	-0.740909	-0.399198	-0.262897			cell 252	-0.109855	0.115887	-0.283058	-0.100301	0.1164		cell 252	0.826063	0.930847	0.686583	0.460718	0.862226		cell 252	0.56684	0.298061	0.688191	0.546413	0.581931
	cell 253	0.797812	0.620052	0.41425	-0.0534866			cell 253	0.0811555	-0.125686	0.383945	0.197098	0.545158		cell 253	0.850288	0.895453	0.729029	-0.300972	0.725402		cell 253	0.864646	0.527584	0.860281	-0.199363	0.701734
	cell 254	0.14722	0.272053	0.466481	0.895057			cell 254	0.205191	0.404743	-0.358372	0.0337079	0.0899479		cell 254	0.144126	0.0650927	-0.246192	-0.315749	0.750321		cell 254	0.909288	-0.0186311	0.844423	0.431974	0.617586
	cell 255	-0.0971794	0.364163	0.156212	0.404785			cell 255	-0.555761	0.524133	0.709226	0.776037	0.348215		cell 255	0.328736	0.812885	0.66759	-0.320996	0.54302		cell 255	-0.446587	0.641918	0.74547	0.457109	-0.446767
	cell 256	0.289369	-0.0454429	0.57664	0.801298			cell 256	0.563932	0.575371	0.0847285	-0.289289	0.458893		cell 256	0.888382	0.620761	0.522471	0.507989	0.574324		cell 256	0.578709	0.44566	0.612284	0.335497	0.765602
	cell 257	0.367419	0.411091	0.516664	-0.174862			cell 257	-0.676732	-0.0636536	0.716244	-0.193774	0.349865		cell 257	0.808501	0.85994	0.0599963	-0.322	0.713609		cell 257	0.58362	0.717658	0.153395	0.211738	0.344796
	cell 258	0.420893	0.607455	0.93211	0.917565			cell 258	0.666913	0.0450002	-0.238478	0.0277424	0.174205		cell 258	0.580996	0.773972	-0.187345	-0.226199	0.327737		cell 258	0.911129	0.347782	0.269544	0.781412	0.93695
	cell 259	0.455788	0.750797	0.290718	0.930433			cell 259	0.275823	-0.306597	-0.508048	-0.350229	-0.223616		cell 259	0.641867	-0.45329	0.213412	-0.376944	-0.0661157		cell 259	0.861782	0.981892	0.0821207	-0.0698089	0.620257
	cell 260	0.420849	0.25079	-0.578596	-0.161722			cell 260	0.79217	0.435163	0.328253	0.699259	0.409769		cell 260	0.888075	0.773339	0.625281	0.777033	-0.250833		cell 260	0.786389	0.88874	0.39148	-0.0620471	0.453531
	cell 261	0.278129	0.490607	0.681842	0.190356			cell 261	0.602083	0.642328	0.0161304	0.877684	0.186597		cell 261	-0.285685	0.783479	-0.312364	0.837819	0.285213		cell 261	0.818035	0.766003	0.912953	0.33888	0.699186
	cell 262	-0.337269	0.930928	0.352442	0.557442			cell 262	0.14096	0.820277	-0.765664	0.381846	0.480834		cell 262	0.788253	0.29096	0.760009	-0.506387	0.914034		cell 262	0.953387	0.718058	0.714088	-0.375235	0.129654
	cell 263	0.614416	0.339313	0.695615	0.321518			cell 263	0.642627	0.289746	-0.526835	-0.274418	0.407507		cell 263	0.497694	0.852103	0.842521	0.411995	0.16306		cell 263	0.488531	0.542678	-0.062404	0.463538	0.450058
	cell 264	0.201345	0.730633	0.455863	-0.0785531			cell 264	-0.11598	0.380581	0.17043	0.399213	0.325423		cell 264	0.911848	0.156712	0.544966	0.175889	0.803457		cell 264	0.775471	0.893881	-0.447787	0.254441	0.725402
	cell 265	0.168834	-0.0827893	0.205799	0.601322			cell 265	0.659833	0.83763	0.180078	0.0526301	-0.617652		cell 265	0.970039	0.650743	0.323056	0.941137	0.65092		cell 265	0.457387	0.655108	0.793648	0.812087	0.750321
	cell 266	-0.267441	0.675098	0.534773	0.569917			cell 266	0.267385	0.0961436	0.251889	-0.581027	0.565522		cell 266	0.693403	0.474492	0.33461	0.00691202	0.0928946		cell 266	0.766013	0.415772	-0.120964	0.56745	0.54302
	cell 267	0.869914	-0.209707	-0.269668	0.670516			cell 267	-0.519149	0.21104	-0.224326	-0.312226	-0.577611		cell 267	0.835579	0.966592	-0.672821	-0.681273	0.859893		cell 267	0.518242	0.88342	0.239086	0.749263	0.79604
	cell 268	0.719962	0.2978	-0.0463253	0.30412			cell 268	-0.270758	0.30179	0.588882	-0.193059	0.369597		cell 268	0.782129	0.846602	0.832024	-0.528645	0.717487		cell 268	0.55419	0.410406	0.0860975	0.460718	0.574324
	cell 269	0.799355	0.575487	0.180621	0.36575			cell 269	0.0132336	0.4608	-0.664146	0.762291	-0.652462		cell 269	0.668877	-0.570622	-0.238829	0.895245	0.353385		cell 269	0.528845	-0.0017239	-0.0200473	-0.315749	0.713609
	cell 270	0.457068	-0.468435	-0.429598	0.249002			cell 270	0.597412	0.620166	-0.306043	0.383501	0.419193		cell 270	0.802964	0.315296	0.730429	-0.120316	0.410273		cell 270	0.867371	0.521774	0.831516	0.802152	0.327737
	cell 271	0.0945149	-0.363252	0.0884134	0.903768			cell 271	-0.104383	-0.698206	-0.0707802	0.720923	-0.454819		cell 271	0.833259	0.900385	0.402363	-0.0418663	0.53636		cell 271	0.145501	0.884985	-0.00950543	0.756426	0.886478
	cell 272	0.447701	0.0798428	0.629872	-0.0681736			cell 272	0.32256	0.877622	0.0588334	0.437241	0.355359		cell 272	0.809468	0.586124	0.437183	-0.404124	0.228163		cell 272	0.844053	-0.210968	0.709612	0.777033	0.831316
	cell 273	0.787734	-0.68041	0.284064	0.102529			cell 273	0.703084	-0.217763	-0.0364324	0.436331	-0.559366		cell 273	0.812647	-0.0896197	0.784824	0.0319615	-0.42347		cell 273	0.961487	0.158066	-0.179802	0.627352	0.728854
	cell 274	0.543131	0.662404	-0.420705	0.635198			cell 274	0.52147	0.84517	-0.44185	0.134472	-0.27937		cell 274	0.644354	0.328218	0.0501792	0.733693	0.941245		cell 274	0.954113	0.834374	0.689035	0.837819	0.914034
	cell 275	0.752422	0.578108	0.722609	0.216938			cell 275	0.0249687	-0.227446	0.127791	0.316291	0.179547		cell 275	0.757153	0.854146	0.844423	0.88219	0.616155		cell 275	0.826063	0.715159	0.36734	0.705633	0.16306
	cell 276	0.00528093	0.914392	0.37264	0.914721			cell 276	0.618726	-0.152406	-0.443703	-0.00703971	0.708148		cell 276	0.74824	0.787697	-0.236715	0.797957	0.694321		cell 276	0.850288	0.887177	0.0920133	0.745631	0.85894
	cell 277	0.0696072	0.368148	0.130279	0.432298			cell 277	0.422984	0.657204	-0.0228447	0.287873	0.433065		cell 277	0.916646	0.896893	0.916707	0.446873	0.119487		cell 277	0.939676	0.903598	0.365142	0.941137	0.803457
	cell 278	0.54452	0.72545	0.411094	0.304667			cell 278	0.877604	0.73638	0.495191	0.61106	-0.0819786		cell 278	0.71505	0.35985	0.632262	0.645606	0.100376		cell 278	0.562549	0.774781	-0.0945363	0.888227	0.65092
	cell 279	0.653915	0.698067	0.703653	0.698528			cell 279	-0.490299	0.161205	0.601165	0.313651	-0.338919		cell 279	0.679293	0.517705	0.193206	-0.565491	0.8138		cell 279	0.808501	0.958356	0.523963	0.632003	0.0928946
	cell 280	0.176599	0.183749	0.0920138	0.457354			cell 280	-0.055273	0.487533	-0.0750106	-0.0621169	0.0253086		cell 280	0.191977	0.540175	0.607246	-0.388969	0.308398		cell 280	0.516622	0.727282	0.622987	0.694838	-0.555523
	cell 281	0.440187	0.453398	0.552876	0.63201			cell 281	-0.455205	0.308204	0.390854	0.434508	-0.106919		cell 281	0.646127	0.321888	0.401882	0.163891	0.967425		cell 281	0.641867	-0.51657	0.628294	0.895245	0.410273
	cell 282	0.0706561	0.0217051	0.323195	0.404276			cell 282	0.387714	0.745327	-0.141099	0.517115	0.175591		cell 282	-0.132283	-0.159773	0.39148	-0.513288	-0.435034		cell 282	0.888075	0.809865	0.759305	-0.0418663	0.941245
	cell 283	-0.082639	0.742931	0.0603685	0.144912			cell 283	-0.226451	0.793997	0.450266	0.0891156	0.043038		cell 283	0.872564	0.293302	0.714088	-0.231456	0.810271		cell 283	0.550702	0.327111	0.568757	0.88219	0.616155
	cell 284	0.516333	0.531552	0.235597	0.0407901			cell 284	0.39441	0.591373	0.820202	0.778818	0.438945		cell 284	0.735664	0.878842	-0.062404	0.792223	0.854783		cell 284	0.788253	-0.249146	0.835848	0.89531	0.694321
	cell 285	0.744317	0.620291	-0.565068	0.591159			cell 285	0.892964	0.432245	0.148576	-0.0804272	-0.0684865		cell 285	0.697117	0.247761	-0.447787	0.491988	0.627908		cell 285	0.497694	0.311973	0.492374	0.671329	0.100376
	cell 286	0.888318	0.773934	0.405401	0.773017			cell 286	-0.640503	-0.250772	0.706236	0.450501	0.5746		cell 286	0.38445	0.544263	-0.120964	0.338923	0.207639		cell 286	0.911848	0.85136	0.858421	0.792223	0.8138
	cell 287	0.799819	0.801554	-0.634054	0.850259			cell 287	0.961889	0.48309	0.497174	0.437632	-0.797706		cell 287	0.532811	0.728193	0.239086	0.0345748	0.768002		cell 287	0.970039	0.698114	-0.263653	0.491988	0.919688
	cell 288	0.177622	0.12902	0.930759	0.0628758			cell 288	-0.134702	0.747673	-0.722578	0.315756	-0.558308		cell 288	0.773719	0.750342	0.0860975	-0.75824	0.752675		cell 288	0.693403	0.505416	0.569876	-0.227154	-0.435034
	cell 289	0.169103	-0.693324	-0.146192	0.270582			cell 289	0.0994641	0.379832	0.120323	0.464938	-0.114926		cell 289	0.666497	0.976448	-0.0200473	-0.0438535	-0.106318		cell 289	0.835579	0.923517	-0.312763	0.272709	0.854783
	cell 290	0.925817	0.523971	0.667667	0.313088			cell 290	-0.417645	0.616175	-0.26779	0.701849	0.101973		cell 290	0.92201	0.922483	0.831516	0.745642	0.165149		cell 290	0.782129	0.342806	0.780824	0.761985	0.207639
	cell 291	0.476415	0.33349	-0.643376	0.219892			cell 291	-0.0388165	0.376932	-0.38208	0.124713	0.499922		cell 291	0.501889	0.565987	0.709612	0.0677576	0.772773		cell 291	0.825712	-0.098403	0.88794	-0.140929	0.438292
	cell 292	0.267862	0.155294	0.652278	0.321498			cell 292	-0.315132	0.186006	-0.458659	0.534284	0.112865		cell 292	0.6098	0.731088	0.57688	-0.113607	0.404		cell 292	0.802964	0.463212	-0.348106	-0.113607	-0.106318
	cell 293	0.242609	0.777279	0.222333	0.59573			cell 293	0.642068	-0.102179	-0.320897	0.208147	-0.424478		cell 293	0.822432	0.302113	0.63685	0.538843	-0.450372		cell 293	0.809468	0.467646	-0.468905	0.238434	0.772773
	cell 294	-0.227032	0.707958	0.546154	0.261129			cell 294	0.00417066	-0.225422	-0.37708	0.655109	0.195419		cell 294	0.861422	0.806928	0.530555	-0.237808	0.224911		cell 294	0.757153	0.373819	0.268529	0.669926	0.368794
	cell 295	0.944119	-0.115687	-0.147167	0.421872			cell 295	0.539729	-0.338224	0.799129	0.68305	0.0168836		cell 295	0.887727	-0.399548	0.856797	0.833933	0.75341		cell 295	0.679293	0.81372	-0.316748	0.833933	0.404
	cell 296	0.870633	0.329552	0.349769	-0.120591			cell 296	0.834097	0.262224	0.112944	0.561687	-0.83227		cell 296	0.702491	0.516015	0.689035	0.300048	0.485542		cell 296	0.646127	-0.118207	0.917546	0.300048	0.536457
	cell 297	0.797705	0.493006	0.43314	-0.0349624			cell 297	-0.637224	0.28052	-0.478098	0.553919	0.180109		cell 297	0.701841	0.770683	0.36734	0.561962	0.556841		cell 297	0.872564	0.687958	-0.586281	0.561962	-0.450372
	cell 298	-0.0395763	0.70446	0.190945	0.770009			cell 298	-0.308798	-0.234123	-0.295968	0.63996	0.876258		cell 298	0.825817	-0.12954	0.83418	0.463789	-0.149123		cell 298	0.735664	0.651309	0.907603	0.463789	0.729498
	cell 299	0.32569	-0.23708	0.0102565	0.965686			cell 299	-0.157859	0.208804	-0.270743	0.623954	-0.0598606		cell 299	0.55443	0.184307	0.401906	0.840799	0.144608		cell 299	0.773719	0.689624	0.8589	0.840799	0.224911
	cell 300	0.168041	0.393465	0.566628	0.740173			cell 300	0.765448	0.603406	-0.496483	-0.408749	0.121456		cell 300	0.413909	0.136884	0.0920133	0.644746	0.45391		cell 300	0.666497	0.410334	0.326744	0.644746	0.931737
	cell 301	0.22516	0.847358	0.828385	0.65112			cell 301	-0.576132	0.244805	0.398533	0.567292	0.481334		cell 301	0.716822	0.626559	0.371642	0.134939	0.200541		cell 301	0.92201	0.941645	0.74986	0.134939	0.890846
	cell 302	0.413323	0.712787	-0.14805	0.219815			cell 302	0.365749	0.700895	-0.269575	0.297155	-0.0801627		cell 302	0.48515	0.407242	0.365142	0.50621	0.687591		cell 302	0.501889	0.834172	-0.168198	0.50621	0.863294
	cell 303	-0.0238742	0.602257	-0.223451	-0.0870084			cell 303	-0.445005	-0.422689	0.298836	-0.461016	0.568538		cell 303	0.807652	0.843736	0.392029	0.676547	0.0816192		cell 303	0.6098	0.605614	0.731802	0.676547	0.75341
	cell 304	0.413771	0.274969	0.794644	0.544981			cell 304	-0.300245	0.571552	0.484817	0.475794	0.664887		cell 304	0.852435	-0.222409	0.622987	0.890608	0.738079		cell 304	0.822432	0.6232	0.901758	0.890608	0.570913
	cell 305	0.305001	0.545101	0.32855	0.0752532			cell 305	-0.617125	0.5945	-0.385966	0.482853	-0.0817434		cell 305	0.630243	0.0999191	0.628294	0.365909	0.0793339		cell 305	0.566486	0.684306	0.88853	0.365909	0.485542
	cell 306	0.743269	0.31844	0.82556	0.57985			cell 306	-0.345922	0.382336	0.229989	-0.411677	0.434867		cell 306	0.782606	0.345845	0.759305	0.268018	0.916553		cell 306	0.861422	0.510623	0.847295	0.268018	0.200541
	cell 307	0.263078	0.644838	0.227291	-0.495783			cell 307	-0.7348	0.730981	-0.238854	0.320712	0.530199		cell 307	-0.000875058	0.813975	0.419326	0.681602	-0.408814		cell 307	0.887727	0.427077	0.696882	-0.206278	0.742044
	cell 308	0.978348	0.652248	0.272698	0.698687			cell 308	-0.380174	0.567107	0.495956	0.321525	0.783184		cell 308	0.514323	0.553944	0.568757	0.0948854	-0.414381		cell 308	0.702491	0.804759	0.599587	0.681602	0.687591
	cell 309	0.69453	0.227006	-0.0689418	0.413529			cell 309	0.574021	0.676697	0.291293	0.674633	0.129724		cell 309	0.697514	0.270541	0.410563	0.554219	0.0714545		cell 309	0.634464	-0.267107	0.856518	0.0948854	0.738079
	cell 310	0.338257	0.597467	0.213659	-0.0191702			cell 310	0.0896656	0.181535	0.692154	-0.829088	0.646716		cell 310	-0.12231	0.937526	-0.809071	0.525009	-0.158066		cell 310	0.825817	0.689352	0.439035	0.525009	0.0793339
	cell 311	0.0767392	0.947346	0.745988	-0.374662			cell 311	-0.246821	0.649049	0.563325	0.425122	-0.0724688		cell 311	0.837378	0.561315	-0.13529	0.23668	-0.229766		cell 311	0.55443	0.444961	-0.568984	0.762473	0.62089
	cell 312	0.378023	0.407221	-0.0719389	0.541918			cell 312	-0.206776	0.501462	0.214918	0.000315813	0.533693		cell 312	0.661118	0.50979	0.492374	0.762473	0.561216		cell 312	0.413909	0.536477	0.850572	0.78293	0.916553
	cell 313	-0.238674	0.430342	-0.0162467	0.496334			cell 313	0.373348	0.464298	0.0712155	-0.110359	0.0148935		cell 313	0.738242	0.476099	0.858421	0.78293	0.641897		cell 313	0.82334	0.133767	0.896347	0.751688	0.680848
	cell 314	0.33988	0.808596	0.603514	-0.306586			cell 314	0.559814	0.204381	0.837306	0.0699091	0.523591		cell 314	-0.373536	0.251165	-0.560431	0.724332	0.134617		cell 314	0.48515	0.489141	0.0673456	0.561833	0.375132
	cell 315	-0.145007	0.609263	-0.0993461	0.761302			cell 315	-0.186679	0.535484	0.558878	-0.457647	-0.378929		cell 315	-0.379835	0.691422	0.809941	0.751688	0.115484		cell 315	0.852435	0.411582	0.748172	0.807828	0.740611
	cell 316	0.869147	0.863296	0.131632	0.242553			cell 316	-0.385985	0.770166	0.813031	0.368235	-0.220427		cell 316	0.797954	0.508207	0.569876	0.617452	0.618364		cell 316	0.630243	0.5855	0.433571	0.698234	0.297321
	cell 317	0.505192	0.169991	0.324013	0.526699			cell 317	-0.137519	0.8429	0.762957	0.0751126	-0.558716		cell 317	0.79286	0.676645	0.122675	0.698234	0.782674		cell 317	0.109314	0.848823	0.892108	0.483947	-0.229766
	cell 318	0.714058	0.581264	0.00859763	-0.350157			cell 318	-0.265868	0.41832	0.406491	0.474703	-0.145714		cell 318	0.728181	0.357303	0.878345	0.483947	0.832683		cell 318	0.529931	0.661145	0.790658	0.677345	0.641897
	cell 319	0.758106	0.809613	0.611163	0.152096			cell 319	0.726399	0.169957	0.357042	0.562021	0.325545		cell 319	0.858788	0.50887	-0.312763	0.677345	0.571072		cell 319	0.669248	0.576728	0.762137	0.867181	0.134617
	cell 320	0.273257	0.0167835	0.132738	0.421583			cell 320	0.31139	0.656957	0.559584	0.269755	-0.434188		cell 320	0.833704	0.46956	0.780824	0.81671	0.507316		cell 320	0.738242	-0.0805517	0.870316	0.90551	0.618364
	cell 321	0.258027	0.501969	0.242473	0.368434			cell 321	0.277682	-0.184729	0.630929	-0.21508	0.8173		cell 321	0.308722	0.688619	-0.44624	0.0810031	0.580864		cell 321	-0.373536	0.623475	0.876778	0.852348	0.782674
	cell 322	-0.810118	0.0351753	-0.331386	-0.0311749			cell 322	-0.0041375	0.3346	0.713941	0.841298	0.24565		cell 322	0.94583	0.0158587	0.0274226	0.339724	0.740587		cell 322	0.797954	0.776826	0.627939	0.232675	0.159734
	cell 323	0.716881	0.531458	0.675756	-0.457923			cell 323	-0.153361	0.620557	0.54448	0.452536	0.0332689		cell 323	-0.118604	0.711764	0.320047	0.222436	0.62405		cell 323	0.79286	0.604147	0.845536	0.289098	0.832683
	cell 324	0.334256	-0.31026	0.0633503	0.271448			cell 324	0.145521	0.294924	0.644522	0.0303069	-0.516181		cell 324	0.707748	0.708887	-0.192187	0.456539	0.158702		cell 324	0.905333	0.482757	0.461839	-0.774263	0.658589
	cell 325	0.556189	0.428514	0.55402	0.140293			cell 325	0.539065	-0.616621	0.479779	0.0116925	-0.172311		cell 325	0.372021	0.343861	0.161489	-0.481652	-0.557082		cell 325	0.728181	0.787405	0.750939	0.71494	0.698574
	cell 326	0.459644	0.689305	0.630628	0.491552			cell 326	0.141269	0.251134	0.508724	0.319981	-0.143619		cell 326	0.0130571	0.47815	0.718243	0.609785	0.681939		cell 326	0.858788	-0.402162	0.430062	0.912031	0.158702
	cell 327	0.270751	0.243878	-0.0883969	0.711908			cell 327	-0.225392	0.315912	0.605083	0.0117976	-0.638824		cell 327	-0.0518895	0.892242	0.254081	0.232675	0.76041		cell 327	0.833704	0.872217	0.568655	0.630727	0.719166
	cell 328	0.536933	0.832207	0.923732	0.309955			cell 328	0.79494	0.468305	0.070611	-0.145423	-0.60705		cell 328	0.350107	0.78302	0.917546	0.397428	0.70003		cell 328	0.94583	0.83661	0.757783	0.64169	0.517511
	cell 329	0.565284	0.721189	0.523248	0.277346			cell 329	0.435209	0.286048	0.621236	0.702737	0.111268		cell 329	0.787115	0.906163	-0.478312	-0.210534	0.626382		cell 329	0.784734	0.571345	0.26644	0.327457	0.681939
	cell 330	0.0473474	0.848487	0.408016	0.200573			cell 330	0.306215	0.472709	0.590483	0.703888	0.959487		cell 330	0.673836	0.673545	-0.289304	0.47295	-0.153512		cell 330	0.939031	0.534735	0.833806	0.457645	0.76041
	cell 331	-0.28493	0.795614	0.813172	0.712358			cell 331	-0.0248532	0.21587	0.138657	0.00465006	0.678948		cell 331	0.8557	0.797859	-0.00737488	-0.774263	0.210318		cell 331	0.533428	0.85905	0.348146	0.799979	-0.542754
	cell 332	-0.10475	0.115019	0.606383	0.663427			cell 332	0.662421	0.219568	0.306973	0.729626	0.784892		cell 332	0.504354	-0.0923467	0.191812	0.71494	-0.446352		cell 332	0.956129	-0.0704241	-0.00573035	0.64781	0.626382
	cell 333	0.353906	0.782711	0.553655	-0.0434095			cell 333	0.581029	-0.325745	-0.179316	0.657749	-0.456149		cell 333	0.457032	0.712324	-0.586281	0.912031	0.435203		cell 333	-0.0518895	0.956663	0.782682	0.432524	0.849164
	cell 334	0.00619297	0.756421	0.68464	0.435256			cell 334	0.213194	0.943028	0.575402	0.227743	0.0435242		cell 334	0.929678	0.540988	0.907603	0.241095	0.826713		cell 334	0.787115	0.80323	0.00628705	0.485698	0.435203
	cell 335	0.282125	0.680553	0.401928	0.225539			cell 335	-0.458176	0.781559	0.0741744	0.554026	0.126157		cell 335	0.764866	0.853353	0.326744	0.630727	-0.364097		cell 335	0.359103	0.73693	0.322472	0.583819	0.826713
	cell 336	0.880847	0.580201	0.379742	0.714029			cell 336	0.894757	0.184915	0.550804	0.404501	0.0735471		cell 336	0.601055	0.681605	0.140885	0.882813	0.880406		cell 336	0.673836	0.752857	0.525042	-0.00701211	0.717424
	cell 337	-0.182058	0.830503	0.717118	0.210424			cell 337	0.318211	0.678191	0.0831018	0.390746	0.585742		cell 337	0.846322	0.0219494	0.0577275	0.487287	0.717424		cell 337	0.8557	-0.134422	0.81215	0.417585	-0.372843
	cell 338	0.881547	-0.108766	-0.259194	0.305869			cell 338	0.119933	-0.233235	0.137991	0.760053	0.813478		cell 338	0.678803	0.477774	-0.470791	0.693172	-0.372843		cell 338	0.504354	0.844446	0.616927	0.599442	-0.0211964
	cell 339	-0.0127178	0.369538	0.396023	0.805534			cell 339	-0.378841	0.746129	-0.658556	0.200841	0.630195		cell 339	0.224041	0.651064	-0.168198	0.495197	0.0879773		cell 339	0.457032	0.504427	0.588283	0.737686	0.808624
	cell 340	0.691442	0.311369	0.545367	0.699801			cell 340	0.567222	0.593781	0.478972	-0.0801364	0.406802		cell 340	0.793961	-0.0300219	-0.175237	0.239466	-0.527133		cell 340	0.699743	0.692026	0.74401	0.86527	0.456534
	cell 341	0.808189	0.607794	0.558436	0.582479			cell 341	0.611883	0.910788	-0.193829	0.699976	0.0663247		cell 341	0.731304	0.634088	0.801077	0.622665	-0.0211964		cell 341	0.794584	0.248099	0.583522	0.750092	0.80219
	cell 342	0.337878	0.512228	0.199425	0.280614			cell 342	-0.384223	0.399955	0.603797	0.568755	0.556832		cell 342	0.151762	0.841541	0.866531	-0.0770726	0.659008		cell 342	0.846322	0.491099	0.62965	0.869	0.769881
	cell 343	-0.537247	0.198043	0.290656	-0.0856316			cell 343	0.105714	0.666002	0.270419	0.906966	0.617251		cell 343	0.902117	0.0493636	0.365288	-0.25965	-0.220875		cell 343	0.224041	0.770471	0.684865	0.581692	0.866175
	cell 344	0.688795	0.45581	0.12236	-0.130607			cell 344	0.434049	-0.241905	0.687143	0.566103	0.590671		cell 344	0.665458	0.894745	0.88853	0.485698	0.456534		cell 344	0.151762	0.393443	0.777807	0.927168	-0.360988
	cell 345	0.0572355	0.32354	-0.0387661	-0.128263			cell 345	-0.290078	0.0386274	0.320894	0.724261	0.510411		cell 345	0.839668	0.405188	-0.401099	0.56707	-0.417109		cell 345	0.902117	0.840399	0.17829	0.768779	0.901282
	cell 346	0.811097	0.472046	0.259517	0.274375			cell 346	-0.300421	0.686617	0.348845	-0.410891	0.812264		cell 346	0.350593	0.754036	-0.226151	0.583819	-0.0323701		cell 346	0.839668	0.404122	0.686563	0.837162	0.970849
	cell 347	0.182521	0.66769	-0.432026	0.531367			cell 347	0.559578	-0.0709283	0.526619	0.0822376	0.488582		cell 347	0.634807	0.922728	0.0358434	0.462016	-0.679042		cell 347	0.668751	0.38126	-0.0455093	0.37053	0.782684
	cell 348	-0.244486	0.689866	0.601902	0.287629			cell 348	-0.256727	0.136728	-0.429709	-0.182134	-0.286395		cell 348	0.829743	0.904848	-0.254995	0.417585	-0.477598		cell 348	0.829743	-0.487369	0.725156	0.901616	0.95491
	cell 349	0.142607	0.188004	-0.361982	0.864776			cell 349	-0.212834	0.474405	0.390717	0.707413	-0.4874		cell 349	0.881665	0.70963	0.245883	0.599442	-0.100006		cell 349	0.881665	0.900399	-0.80117	0.762923	0.844359
	cell 350	0.708872	-0.054685	0.0240596	0.734371			cell 350	-0.0154597	0.482021	0.7764	-0.35141	-0.179233		cell 350	0.265881	0.394548	-0.285024	0.410945	0.866175		cell 350	0.900334	0.637818	0.54863	0.949337	0.121297
	cell 351	-0.202834	0.847452	-0.394727	0.715428			cell 351	0.421954	0.265617	0.969782	0.0773359	0.400721		cell 351	0.972002	0.00270199	0.505809	0.779208	-0.26706		cell 351	0.344951	0.575324	0.847915	0.626917	0.850344
	cell 352	-0.292044	0.506174	0.842614	-0.533436			cell 352	-0.0543307	0.886802	0.450965	0.140772	-0.0237164		cell 352	0.344951	0.707371	0.439035	0.545763	-0.537689		cell 352	0.857492	0.220995	-0.0889779	0.680162	0.823868
	cell 353	0.637543	-0.0911651	0.239994	0.121509			cell 353	0.0913797	0.190372	0.34788	0.484522	0.127832		cell 353	0.875702	0.124044	0.544749	0.16634	0.160043		cell 353	0.865144	0.614504	0.682213	0.778478	0.986894
	cell 354	-0.437641	0.603849	-0.182471	-0.0581806			cell 354	-0.0807129	0.759766	0.582512	0.597574	0.0715679		cell 354	0.857492	0.939806	0.896347	0.869	-0.360988		cell 354	0.650986	-0.324799	0.786832	0.440042	0.927902
	cell 355	-0.258272	0.291405	-0.680894	-0.134791			cell 355	0.710411	-0.0521372	0.00496577	-0.745632	0.304316		cell 355	0.706612	0.0916337	0.0845915	0.927168	0.901282		cell 355	0.82172	0.526556	0.634464	0.856416	0.928412
	cell 356	0.41516	-0.103739	0.545377	-0.51705			cell 356	-0.118302	-0.0207445	-0.564607	0.505711	0.885579		cell 356	0.865144	0.70773	-0.17929	0.768779	-0.212419		cell 356	0.145846	0.0464665	0.646378	0.618734	0.890991
	cell 357	0.24737	0.920308	-0.417661	-0.167144			cell 357	-0.284796	0.697787	0.28124	0.237224	-0.637773		cell 357	0.456876	0.691846	0.183361	-0.0333998	0.782684		cell 357	0.726872	0.851384	0.520982	0.711924	0.657927
	cell 358	-0.281451	0.405084	0.513624	0.903471			cell 358	0.166425	0.448191	0.812325	0.1033	-0.296895		cell 358	0.903073	-0.152661	0.343209	0.413551	0.844359		cell 358	0.876028	0.835159	0.871192	-0.134602	0.498473
	cell 359	0.686677	0.953139	0.343542	-0.0818241			cell 359	-0.36164	-0.237977	0.527607	0.476617	0.909848		cell 359	0.82172	0.659304	0.503571	0.557606	0.639683		cell 359	0.472884	0.627862	0.175975	0.485969	-0.204166
	cell 360	0.683191	0.49858	0.337579	0.0487174			cell 360	0.0248911	-0.0588365	0.284657	0.477233	-0.615732		cell 360	0.145846	0.434372	0.0673456	0.852822	0.351564		cell 360	0.76647	0.64695	0.713632	0.521035	0.890024
	cell 361	0.669272	0.586072	-0.333977	-0.263091			cell 361	0.478876	0.933711	0.798834	0.625741	0.597613		cell 361	0.513098	0.500912	0.687222	0.59413	0.121297		cell 361	-0.160704	0.762595	0.782341	0.693441	0.928088
	cell 362	0.130593	0.74584	0.436568	0.328576			cell 362	0.528844	0.493746	0.844438	-0.473823	0.683185		cell 362	0.726872	0.130783	-0.313528	0.901616	-0.512415		cell 362	0.335932	0.754601	0.174727	0.564809	-0.433306
	cell 363	0.698865	0.605481	-0.785282	0.240883			cell 363	0.263354	0.604359	0.656043	0.301678	-0.702278		cell 363	0.472884	0.406524	0.116187	0.0232568	0.861144		cell 363	0.775668	0.44322	0.398944	-0.0542548	0.463112
	cell 364	0.925757	0.518323	0.844968	0.482795			cell 364	0.263166	0.203714	-0.31306	0.0671048	-0.188909		cell 364	0.934048	0.417675	-0.507783	0.275273	0.588299		cell 364	0.751449	0.387412	0.710395	0.937849	0.925749
	cell 365	0.0716695	0.793722	0.694491	0.159279			cell 365	0.0164869	0.744722	-0.4285	0.704066	0.401696		cell 365	-0.160704	0.0513185	-0.53104	0.541174	-0.100534		cell 365	0.962671	0.345499	0.230011	0.551679	0.958642
	cell 366	0.0962734	0.246909	0.552453	0.0912967			cell 366	0.545834	0.653502	0.555706	-0.596194	-0.11157		cell 366	0.832886	-0.0825581	0.433571	0.75058	0.986894		cell 366	0.786808	0.803233	-0.847502	0.50276	0.906506
	cell 367	-0.0869412	0.220909	0.760374	0.567531			cell 367	0.597431	0.655304	0.898681	0.494373	0.443194		cell 367	0.38236	-0.154771	0.449775	0.626917	-0.54991		cell 367	-0.000171816	0.44425	0.956694	0.307915	0.966473
	cell 368	-0.0205075	-0.345676	0.884568	-0.37832			cell 368	-0.779601	0.395353	0.457766	0.433352	-0.000943756		cell 368	0.786808	-0.197742	0.197522	0.679315	0.325141		cell 368	0.622731	0.501124	0.955124	0.54034	0.81397
	cell 369	0.698252	0.7575	0.127845	0.11785			cell 369	-0.223061	-0.0150552	0.555116	0.307768	-0.48719		cell 369	0.622731	0.569306	0.745779	0.450583	0.492038		cell 369	0.866714	0.751389	0.828821	0.519061	0.788645
	cell 370	0.120248	-0.203277	0.881602	0.720079			cell 370	-0.0871308	0.535495	0.138668	-0.442668	0.21286		cell 370	0.733426	0.485625	-0.380779	0.706253	0.397864		cell 370	0.84672	0.804718	0.765142	0.675751	0.839841
	cell 371	0.598963	0.590522	-0.357499	0.731102			cell 371	0.3377	-0.0580473	-0.0825927	0.736411	-0.369403		cell 371	0.630354	0.31247	-0.00943671	0.440042	-0.603637		cell 371	0.6968	0.576987	0.57904	0.97159	0.831612
	cell 372	0.495962	0.790996	0.628006	0.329154			cell 372	0.522772	0.471093	0.513968	0.327669	-0.875793		cell 372	0.790484	0.83037	0.264694	0.193957	-0.457482		cell 372	0.630354	0.934452	0.672291	0.824519	0.530669
	cell 373	0.622691	0.809159	0.715243	0.677389			cell 373	-0.466406	0.548676	0.776878	0.818624	0.580707		cell 373	-0.0952879	0.949886	0.870316	0.485155	0.498473		cell 373	0.790484	0.514402	0.882197	0.845896	0.0888724
	cell 374	-0.578985	0.649905	0.296196	0.174097			cell 374	-0.326964	0.112831	-0.27534	0.754806	-0.684411		cell 374	0.765619	0.663285	0.876778	0.618734	0.79625		cell 374	0.66279	0.324865	0.815435	0.594323	0.635486
	cell 375	0.798251	0.170806	-0.075849	0.158296			cell 375	0.0732194	0.554255	0.136727	-0.0333335	0.00340229		cell 375	0.259034	-0.0691042	-0.123459	0.305245	0.928088		cell 375	-0.0952879	0.149761	0.716234	0.97817	0.971194
	cell 376	-0.404721	0.190352	0.594372	0.613628			cell 376	0.539569	0.0645119	0.606917	0.0108228	0.17417		cell 376	0.897166	-0.433362	-0.0095269	0.124492	0.276139		cell 376	0.897166	0.206578	0.353422	0.723071	0.662833
	cell 377	0.926101	0.664915	0.69303	-0.426118			cell 377	0.514658	0.562532	0.677685	0.54163	-0.446287		cell 377	0.270477	0.534464	0.813409	0.850293	-0.433306		cell 377	0.531459	0.894284	0.943097	0.815611	0.838042
	cell 378	0.407598	0.590557	0.527537	0.928839			cell 378	-0.20109	0.52063	0.71321	0.312644	0.932474		cell 378	0.893396	0.612697	0.845536	-0.134602	0.77099		cell 378	0.473638	0.445028	0.111788	0.561192	0.324807
	cell 379	0.402373	0.771339	-0.541083	0.695587			cell 379	0.0565022	0.175868	0.0544871	0.690952	0.937704		cell 379	0.673174	0.094831	0.52525	0.54224	-0.219994		cell 379	0.510882	0.0550769	0.812928	0.79527	0.923861
	cell 380	0.505232	0.532789	0.59145	-0.153616			cell 380	0.217309	0.446469	-0.215874	0.300824	0.373141		cell 380	0.473638	0.404236	0.461839	0.521035	0.590753		cell 380	0.888546	0.205065	0.420724	0.716598	0.402284
	cell 381	0.390949	0.70365	-0.014109	0.959475			cell 381	0.0578021	-0.00487446	0.530951	0.395919	0.29038		cell 381	0.510882	0.52509	0.591208	0.636912	0.118738		cell 381	0.539415	0.877056	0.5401	-0.187309	0.754178
	cell 382	-0.0366515	0.683386	0.254069	0.891465			cell 382	-0.582016	0.238274	0.657599	0.802421	0.136845		cell 382	0.539415	-0.226974	-0.544574	0.693441	0.743117		cell 382	0.374688	0.535296	0.708984	0.733317	0.0360324
	cell 383	0.424223	0.609055	0.187337	-0.153485			cell 383	-0.0562103	0.512595	0.517233	0.0668465	-0.458535		cell 383	0.797994	0.845188	0.750939	0.564809	0.463112		cell 383	0.257598	0.700191	0.125249	0.782964	0.732625
	cell 384	-0.239447	-0.09199	0.931459	-0.294534			cell 384	0.0158079	0.708949	0.0874504	0.157524	0.062957		cell 384	0.374688	0.546612	0.430062	0.175972	0.815025		cell 384	0.36714	0.617354	-0.399795	0.662368	0.21189
	cell 385	0.360352	0.612035	0.837685	-0.188676			cell 385	0.139846	0.166542	0.798065	-0.100786	-0.537109		cell 385	0.36714	0.848711	0.6751	0.937849	0.303346		cell 385	0.796587	0.881435	0.889259	0.846942	0.371471
	cell 386	0.819617	0.260779	0.785876	0.501469			cell 386	0.602589	0.155929	0.511692	-0.708819	-0.656551		cell 386	0.796587	0.884805	0.669392	0.50276	-0.75379		cell 386	0.457751	0.237747	0.905597	0.608403	0.628372
	cell 387	0.368562	-0.0329674	0.158096	0.208208			cell 387	0.635827	0.535685	0.462154	0.0385783	0.163152		cell 387	0.945505	0.454598	-0.572341	0.307915	-0.375343		cell 387	0.94002	0.518238	0.820679	0.202059	0.652631
	cell 388	0.252302	0.11875	0.868114	0.452498			cell 388	0.0624959	0.200373	0.317231	0.33971	-0.0553296		cell 388	0.066558	0.604129	-0.359369	0.54034	0.925749		cell 388	0.945505	0.336057	0.812426	0.701661	0.596444
	cell 389	0.593736	0.248568	0.829635	0.764336			cell 389	0.570338	0.532983	0.516914	-0.366582	0.856213		cell 389	-0.0423209	0.422041	-0.25556	0.519061	0.0308259		cell 389	0.926568	0.732156	0.326326	0.714639	-0.756036
	cell 390	0.535823	-0.117211	-0.297908	0.160526			cell 390	0.452197	0.694398	0.478188	0.501601	-0.237598		cell 390	0.898106	0.96175	-0.0311431	0.675751	0.185611		cell 390	0.188361	0.856177	-0.078052	0.953726	0.744544
	cell 391	0.340932	-0.40985	0.156553	0.485982			cell 391	0.356475	-0.268839	0.056517	0.413562	-0.0547075		cell 391	0.718575	0.865542	0.833806	0.522618	0.139604		cell 391	0.814402	0.724782	0.233794	0.823185	0.605544
	cell 392	0.646867	-0.500486	0.679277	0.217514			cell 392	0.127122	0.412416	0.454616	0.129381	0.883015		cell 392	0.616349	0.801209	-0.399046	0.903226	0.431492		cell 392	0.779727	-0.0234309	0.694164	0.933562	0.861063
	cell 393	-0.303009	-0.0360721	-0.0515471	-0.0844234			cell 393	0.0534392	-0.0798641	0.287671	0.0067807	0.519515		cell 393	-0.0141632	-0.00461159	0.00745706	0.97159	0.187499		cell 393	-0.168302	0.467886	0.78106	0.771912	0.592837
	cell 394	0.644849	0.41321	0.400938	0.373312			cell 394	0.635277	-0.492738	0.62306	-0.108677	0.763543		cell 394	0.409067	0.784506	-0.00573035	-0.603569	0.0675032		cell 394	0.503746	0.604689	0.628511	0.572336	-0.237885
	cell 395	0.182535	0.158008	0.451189	0.527443			cell 395	-0.0794292	0.0584064	0.282575	-0.27801	-0.336467		cell 395	-0.132707	0.444657	0.00628705	-0.00287988	0.966473		cell 395	0.542221	0.629906	0.660094	0.807533	-0.501222
	cell 396	0.884277	-0.116711	0.00736422	-0.351284			cell 396	0.933055	0.211233	0.0214067	-0.0825548	-0.365657		cell 396	-0.121496	0.63105	0.322472	0.453449	0.81397		cell 396	0.363521	0.593577	0.552362	0.930714	-0.0491536
	cell 397	0.605363	0.721902	0.0353112	0.593837			cell 397	0.335274	0.312085	0.677261	-0.637517	-0.35486		cell 397	0.363521	0.447943	0.525042	0.908365	0.0897324		cell 397	0.938946	0.709312	0.585551	0.860542	0.271666
	cell 398	0.524772	0.511271	-0.179983	-0.44395			cell 398	0.211636	0.0532271	-0.111993	-0.281887	0.763351		cell 398	0.781631	0.263346	0.81215	0.429353	0.59384		cell 398	0.781631	0.47038	-0.0831116	0.895476	0.157505
	cell 399	0.725586	-0.393016	0.874613	0.175413			cell 399	-0.462692	0.553947	0.448626	0.446886	-0.476037		cell 399	-0.151326	-0.0510668	0.616927	0.0826233	0.839841		cell 399	-0.151326	0.693897	0.918874	0.242568	0.552181
	cell 400	0.691938	0.740411	0.167098	0.783551			cell 400	-0.482508	-0.503497	0.624915	0.210249	0.0452799		cell 400	-0.33079	0.140304	0.588283	0.594323	0.831612		cell 400	-0.33079	0.687071	0.561223	-0.161101	-0.749328
	cell 401	0.462435	-0.224676	-0.0596221	0.0811533			cell 401	0.110629	0.728043	0.383709	0.18426	-0.279703		cell 401	0.767501	0.169768	0.74401	0.634969	0.530669		cell 401	0.353246	0.734345	0.784204	0.630309	0.101691
	cell 402	0.649995	0.938657	-0.107402	0.184863			cell 402	-0.292678	0.193466	0.622464	0.254157	0.215145		cell 402	0.779308	0.864974	0.583522	0.751449	0.822841		cell 402	0.639079	0.358506	0.169355	0.523467	0.86694
	cell 403	0.597789	0.488467	0.902018	0.554641			cell 403	-0.148834	0.0328121	0.5863	-0.66316	0.899668		cell 403	0.639079	0.765368	0.62965	-0.218026	0.0888724		cell 403	-0.115885	0.837001	0.754064	0.139341	0.454429
	cell 404	-0.304273	0.887446	0.129798	0.209967			cell 404	-0.493768	0.235584	0.445985	-0.46162	0.845576		cell 404	-0.115885	0.855331	0.684865	0.423068	0.477263		cell 404	0.0344895	0.880086	0.892592	0.764203	0.511876
	cell 405	-0.536648	0.348108	0.573427	0.689955			cell 405	-0.328574	-0.0134214	0.552766	-0.131309	0.683055		cell 405	0.232713	0.871259	0.777807	0.718064	-0.749831		cell 405	-0.49635	0.730097	0.352713	-0.061501	0.553536
	cell 406	-0.66652	0.53202	0.237518	0.704894			cell 406	0.66976	0.142496	0.691842	0.817179	0.213209		cell 406	0.0344895	0.815544	0.686563	0.312868	0.0567499		cell 406	0.950225	-0.0283846	0.545824	-0.336664	0.638029
	cell 407	0.904957	0.233281	0.856479	-0.517195			cell 407	-0.579273	0.433003	0.614695	0.233471	-0.0683533		cell 407	-0.49635	0.893457	-0.0455093	0.283973	0.635486		cell 407	0.4901	0.739019	0.802198	0.785888	0.603879
	cell 408	-0.241167	-0.0230324	0.217464	0.598172			cell 408	-0.226137	0.375115	0.835945	0.627864	0.157673		cell 408	0.950225	0.893869	0.634455	0.925803	0.971194		cell 408	0.913846	0.393231	0.270855	0.815765	0.561831
	cell 409	0.273924	0.33479	0.693653	-0.546655			cell 409	-0.453202	0.560918	0.530748	-0.400994	0.390399		cell 409	0.302805	0.947984	0.725156	0.742529	0.925535		cell 409	0.549388	0.59408	0.230518	0.574757	0.450953
	cell 410	0.0274619	-0.0865338	-0.00565791	0.543042			cell 410	-0.594588	-0.0140938	0.639281	-0.0017797	0.803294		cell 410	0.336259	0.590836	-0.80117	0.823787	0.712842		cell 410	0.0967379	0.511385	0.679549	0.471624	0.748407
	cell 411	0.193474	-0.490341	0.256314	0.248003			cell 411	-0.456338	0.560195	-0.286001	-0.186563	-0.404215		cell 411	0.913846	0.921198	0.710033	0.723071	-0.505984		cell 411	0.666853	0.0605289	0.965061	0.726271	0.226706
	cell 412	0.309912	0.597441	-0.239131	0.595964			cell 412	-0.528583	-0.402172	0.439542	-0.710555	0.318159		cell 412	0.592148	0.453186	0.54863	0.157782	0.726447		cell 412	0.750748	0.822239	0.738227	0.290139	0.868353
	cell 413	0.0697185	0.53743	0.709779	0.483137			cell 413	-0.0673474	0.254317	-0.288174	0.106303	-0.00820816		cell 413	0.817176	0.823029	0.847915	-0.551082	-0.167275		cell 413	0.797575	0.302705	0.247287	0.663464	-0.0367834
	cell 414	0.765616	0.112749	0.473115	0.60682			cell 414	0.230768	-0.354534	0.0675822	0.0691535	0.935086		cell 414	0.549388	0.902767	-0.00583876	0.561192	0.165703		cell 414	0.739534	0.788444	0.346415	0.395895	0.0558098
	cell 415	0.557095	0.515175	0.74777	0.0850279			cell 415	-0.21092	0.526669	0.520247	0.0933252	0.662802		cell 415	0.470347	0.483758	-0.0889779	0.532489	0.952402		cell 415	0.643339	0.421938	0.892992	0.439632	-0.333078
	cell 416	-0.414443	0.520368	0.198902	-0.288095			cell 416	0.507296	0.362002	0.0455614	-0.00240558	0.60198		cell 416	0.804755	0.264012	0.682213	0.246988	0.284165		cell 416	0.667451	0.573094	0.750889	0.667043	-0.204878
	cell 417	0.384773	-0.526945	0.621	0.450946			cell 417	0.17888	0.589713	0.381752	-0.43069	0.676049		cell 417	0.709688	0.641918	0.786832	0.597661	-0.0426309		cell 417	-0.138356	0.254502	0.533577	0.804646	-0.660051
	cell 418	0.315722	-0.525782	0.780908	0.455076			cell 418	0.0861944	0.0559959	0.49065	0.126636	-0.0495008		cell 418	0.883661	0.872488	-0.192827	0.305607	0.923861		cell 418	0.876129	0.631377	0.691826	0.482293	0.873216
	cell 419	0.49269	0.131971	0.868325	-0.0682802			cell 419	-0.520813	0.762882	0.349509	0.237463	0.284061		cell 419	0.750748	0.270171	0.520982	0.57858	0.720837		cell 419	0.730825	0.543928	0.80348	0.814984	0.901094
	cell 420	0.28235	0.893624	0.079466	-0.122511			cell 420	0.869792	0.713611	0.838003	-0.309181	0.454079		cell 420	0.797575	0.44566	0.871192	0.706299	0.87685		cell 420	0.656747	0.80172	0.466443	0.937242	0.293741
	cell 421	0.633087	0.42703	0.75227	0.470715			cell 421	-0.353808	0.322982	0.21063	0.262225	0.670358		cell 421	0.763955	0.391941	0.376687	0.414707	0.688916		cell 421	0.430737	-0.138686	0.821405	0.906889	-0.0969119
	cell 422	0.518803	0.516165	0.755681	-0.268647			cell 422	-0.215522	0.553682	0.684261	-0.292082	0.118975		cell 422	0.788536	0.664235	0.713632	0.802755	0.0360324		cell 422	0.83202	0.145549	0.773024	0.856206	-0.0520966
	cell 423	0.0819882	0.578422	0.272191	0.382493			cell 423	-0.302128	0.389383	0.188437	0.610964	-0.35118		cell 423	0.643339	0.45131	0.349968	0.970919	0.732625		cell 423	0.144735	-0.251188	0.648344	0.610496	0.265717
	cell 424	0.15027	0.507215	0.589554	0.505702			cell 424	0.586546	-0.443205	0.189223	0.320475	0.346302		cell 424	0.89136	0.255294	0.0466178	0.707633	0.21189		cell 424	0.701692	0.449394	0.712981	0.883864	0.24031
	cell 425	0.670214	0.906941	0.461538	0.0753871			cell 425	0.728833	0.535685	-0.427694	0.562384	-0.10866		cell 425	0.667451	0.796325	-0.714051	0.335609	0.371471		cell 425	0.841324	0.148431	0.53516	0.793262	0.228126
	cell 426	0.65989	0.12087	0.898867	-0.407875			cell 426	0.802887	0.656448	0.092965	0.377199	0.562281		cell 426	0.798857	0.718058	0.286193	0.77591	0.628372		cell 426	0.682863	0.376005	0.273398	0.679214	0.539842
	cell 427	0.812651	0.0100024	0.223795	-0.121476			cell 427	-0.469882	0.120357	0.689841	0.658818	0.0886335		cell 427	0.777469	0.152816	0.398944	0.851755	0.652631		cell 427	0.884439	-0.192592	0.683382	0.265278	0.730583
	cell 428	-0.172401	0.378664	0.407097	-0.0719686			cell 428	0.486782	-0.260184	0.283513	0.469925	0.355359		cell 428	0.656747	0.893881	0.159409	0.401145	0.596444		cell 428	-0.168679	0.287454	0.93696	0.567247	0.200052
	cell 429	0.26669	0.184205	0.0984309	0.0582113			cell 429	0.0219148	0.661671	0.578979	0.413295	-0.303177		cell 429	0.430737	0.415772	0.352179	0.514729	0.744544		cell 429	0.819068	0.693032	0.553232	0.320395	0.788486
	cell 430	0.70516	0.65176	0.489976	-0.037415			cell 430	0.216467	0.393032	0.408755	0.553669	-0.0657801		cell 430	0.83202	0.952936	-0.38084	-0.483824	0.605544		cell 430	-0.308885	0.870885	0.682048	0.873851	0.172145
	cell 431	0.809824	0.459508	0.0404735	0.0707103			cell 431	0.755838	-0.00401933	0.160309	0.474561	-0.391072		cell 431	0.582727	0.410406	-0.847502	0.716598	0.861063		cell 431	-0.158818	0.272903	0.840948	0.518338	0.416071
	cell 432	0.256224	0.773073	0.154955	0.253804			cell 432	0.707674	0.659979	-0.598628	0.415547	0.409052		cell 432	0.640844	-0.0017239	0.956694	-0.502794	-0.237885		cell 432	0.801898	0.895054	0.863736	0.716377	-0.0293968
	cell 433	0.736645	0.592849	0.635396	0.504776			cell 433	0.240394	-0.119606	0.695751	0.865023	0.657096		cell 433	0.701692	0.812593	0.955124	-0.187309	-0.0491536		cell 433	0.820853	0.777418	0.771875	0.771591	0.875088
	cell 434	0.859171	0.191186	0.488828	0.675549			cell 434	0.809352	0.711566	0.543461	0.901091	0.33841		cell 434	0.895584	0.521774	0.828821	0.965431	0.271666		cell 434	0.758834	0.505924	0.639638	0.671713	0.744156
	cell 435	0.196329	0.933896	0.874667	0.360144			cell 435	0.662145	0.477716	0.591922	0.634068	0.409542		cell 435	0.16905	0.742343	0.817301	0.539692	-0.0100651		cell 435	0.926736	0.38619	0.919724	0.792525	0.762017
	cell 436	0.107059	-0.428281	0.499948	0.358594			cell 436	0.349572	0.265746	0.643051	0.709031	0.57346		cell 436	0.202319	-0.722358	0.475854	0.429881	0.157505		cell 436	0.0592294	0.60668	0.465953	0.858985	-0.0431786
	cell 437	0.643318	0.220559	-0.16617	0.552987			cell 437	0.854722	0.401438	-0.174511	0.790071	0.12313		cell 437	0.37999	0.703768	0.762212	0.733317	-0.749328		cell 437	0.568387	0.730599	0.823822	0.71638	0.268315
	cell 438	0.285722	0.189802	0.480063	0.44292			cell 438	0.421784	0.795722	0.567227	0.803559	0.765464		cell 438	0.682863	0.849999	0.648522	0.465484	-0.000287016		cell 438	0.789584	0.419919	0.762702	0.820372	0.834562
	cell 439	0.579915	0.627661	0.880615	0.749071			cell 439	0.347446	0.333386	0.73889	0.713945	-0.329892		cell 439	-0.299498	0.184081	0.438695	-0.0801805	0.86694		cell 439	0.533801	0.645549	-0.389882	0.451291	0.627721
	cell 440	0.7137	0.696295	-0.197959	0.606296			cell 440	0.705503	0.20941	0.770864	0.121284	-0.320522		cell 440	0.884439	0.972795	0.00184302	0.0423803	-0.625129		cell 440	0.984257	0.64059	0.687322	0.804053	0.32386
	cell 441	0.331796	0.580371	0.693725	0.655729			cell 441	0.560096	-0.0276022	0.0126073	-0.259132	-0.117531		cell 441	-0.418019	0.969349	0.353422	-0.0524904	0.454429		cell 441	-0.627164	-0.0998654	0.892612	0.634914	-0.410703
	cell 442	-0.0553748	0.209366	0.933168	0.800027			cell 442	0.784824	-0.389208	0.819249	0.533887	-0.352177		cell 442	0.866852	-0.0123602	0.46202	0.972952	0.511876		cell 442	0.101931	0.0496758	0.572038	0.417472	0.865983
	cell 443	0.807296	0.660678	0.29204	0.582713			cell 443	0.606583	0.69418	0.423689	0.556176	0.324635		cell 443	0.819068	0.369287	0.943097	-0.138166	-0.167576		cell 443	0.887974	0.639187	0.726319	0.515864	0.812445
	cell 444	0.664485	0.519832	-0.315635	0.290064			cell 444	0.797313	0.320061	0.308161	0.37813	-0.597958		cell 444	-0.308885	0.454258	0.872182	0.782964	0.603879		cell 444	0.947873	0.316975	0.402901	0.609508	0.696198
	cell 445	0.34356	0.650961	0.523953	0.794797			cell 445	0.857863	0.692397	0.801884	0.0831549	-0.11582		cell 445	-0.412961	0.774781	0.812928	-0.103095	-0.271882		cell 445	0.83442	0.639993	0.329691	0.772089	0.0861081
	cell 446	0.389287	-0.348355	0.436266	0.29357			cell 446	0.512461	-0.262307	0.731316	0.177216	0.663806		cell 446	-0.34352	0.958356	0.420724	0.447568	0.450953		cell 446	0.505513	0.854917	0.872381	0.653405	0.318588
	cell 447	0.367966	0.408607	0.322753	0.397734			cell 447	-0.470832	-0.32362	0.0227982	-0.370729	0.222074		cell 447	0.354945	0.727282	0.5401	0.296253	-0.558831		cell 447	0.911288	0.00671244	0.863693	0.796121	-0.01488
	cell 448	-0.0434587	-0.133782	-0.264455	-0.257575			cell 448	0.153261	0.298122	0.61088	-0.313932	0.793925		cell 448	0.570219	0.327111	0.679352	-0.322973	-0.124831		cell 448	-0.051379	0.0109703	0.799793	-0.339067	0.707141
	cell 449	0.887051	0.226788	0.36425	0.690701			cell 449	0.0690347	-0.206278	0.549076	0.765088	0.232424		cell 449	-0.158818	0.311973	0.737817	0.577266	0.57947		cell 449	0.809383	0.747688	0.752913	0.751625	-0.183895
	cell 450	0.670756	0.80011	-0.422107	0.53167			cell 450	0.709808	0.354996	0.733465	0.227041	-0.798432		cell 450	0.801898	0.85136	0.906437	0.343456	-0.353624		cell 450	0.49477	0.552965	0.275934	0.307988	0.503516
	cell 451	0.679205	0.613979	0.512299	0.234785			cell 451	0.923811	0.623418	0.190131	0.528747	0.00326354		cell 451	-0.0811945	0.698114	0.718945	0.836798	-0.839955		cell 451	0.895883	0.710249	0.272896	0.222062	0.757198
	cell 452	-0.161774	0.720318	0.869485	0.189166			cell 452	0.696576	0.459814	0.587626	0.451686	0.681516		cell 452	-0.723562	0.923517	-0.0256157	0.234797	-0.133735		cell 452	0.928275	0.772943	0.572175	0.883222	0.758588
	cell 453	0.306337	0.653938	0.803129	0.555506			cell 453	0.637569	0.602578	0.401855	0.657445	-0.137114		cell 453	0.758834	0.0383759	0.905597	-0.374758	-0.249015		cell 453	0.888587	0.730548	0.735105	0.343035	0.279633
	cell 454	0.377384	0.671591	0.839805	0.609982			cell 454	0.897828	0.683265	0.661635	0.127299	-0.426585		cell 454	-0.760101	0.81372	0.812426	0.039286	-0.0367834		cell 454	0.892553	0.55542	0.367585	0.0819362	0.0589567
	cell 455	0.558256	0.0927916	0.602161	0.664859			cell 455	0.0753042	0.322537	0.676062	-0.0616418	0.557033		cell 455	-0.286231	0.651309	0.326326	0.169146	0.456805		cell 455	0.875285	0.884892	0.58798	0.753786	0.482615
	cell 456	0.444238	0.0900999	-0.0173744	0.014975			cell 456	0.545001	0.753353	-0.205061	0.31203	-0.0968632		cell 456	-0.108698	0.410334	-0.235338	0.483837	-0.660051		cell 456	0.796627	0.747802	0.728738	0.577098	0.926986
	cell 457	0.694717	0.155318	0.0397909	0.293997			cell 457	0.308314	0.738397	-0.255687	0.431187	-0.0669279		cell 457	-0.198487	-0.467902	0.33146	0.41708	0.873216		cell 457	0.460839	0.239135	0.642878	0.697872	0.631579
	cell 458	-0.164634	-0.346726	0.693601	0.609688			cell 458	0.663292	0.636428	0.373955	0.573449	0.14786		cell 458	-0.0742944	0.684306	0.870302	0.555936	0.901094		cell 458	0.539851	0.79151	0.799458	0.540813	0.462995
	cell 459	0.319588	0.350273	0.911987	0.443079			cell 459	0.30143	0.447122	0.626525	0.160358	0.73695		cell 459	-0.490945	0.611984	0.817283	0.525367	0.582107		cell 459	0.818834	0.641911	0.621015	0.734913	0.575792
	cell 460	0.769034	-0.325654	0.924887	0.229618			cell 460	0.484058	-0.328964	0.663334	0.806231	0.395597		cell 460	0.102627	-0.167696	0.233794	-0.343483	0.302914		cell 460	0.98226	0.693288	0.797825	0.136494	0.779636
	cell 461	0.395984	0.141008	0.494304	0.67333			cell 461	0.791532	0.334815	0.592171	0.759487	-0.276826		cell 461	0.984257	-0.267107	0.455207	-0.247874	0.584816		cell 461	0.436595	0.434929	0.610541	0.874789	0.682769
	cell 462	0.430742	0.516806	-0.230926	0.424031			cell 462	0.334761	0.583853	-0.0715754	-0.233537	-0.13357		cell 462	-0.469007	0.489141	0.466969	0.790355	0.16505		cell 462	-0.227755	0.926799	0.958061	0.695377	0.672903
	cell 463	0.54307	0.669866	0.646239	0.756934			cell 463	0.667023	0.677076	-0.102289	0.797633	0.308172		cell 463	-0.0937711	0.0622155	0.440917	0.549095	0.226438		cell 463	-0.148643	0.163847	0.832649	0.649196	0.673523
	cell 464	0.87016	0.742056	0.269706	-0.143977			cell 464	0.215747	0.212477	0.0932489	-0.218286	0.248405		cell 464	0.305189	0.661145	0.437523	0.701661	-0.369371		cell 464	0.774835	0.765555	-0.253786	0.905461	0.865264
	cell 465	0.663627	-0.254089	-0.210533	0.267064			cell 465	0.66737	0.331508	0.0571103	0.780773	-0.0189775		cell 465	0.18381	0.872217	0.544738	0.758779	-0.331713		cell 465	0.855587	0.840133	0.669466	0.635973	-0.51574
	cell 466	0.207092	0.490387	0.793726	0.0482212			cell 466	0.494107	-0.372695	0.661624	0.230936	0.22117		cell 466	-0.627164	0.83661	-0.186057	0.953726	0.539842		cell 466	0.964008	0.597351	0.873107	0.942264	0.496938
	cell 467	-0.0366624	0.940629	0.719719	0.183088			cell 467	0.700554	0.152681	0.269801	0.766476	0.706375		cell 467	0.101931	0.0914865	0.0798207	0.448028	-0.0413223		cell 467	0.882221	0.780855	0.785221	0.871151	0.630072
	cell 468	0.658647	0.519239	0.498436	0.655755			cell 468	0.87641	0.0989935	0.296039	0.471714	0.347296		cell 468	0.887974	0.225157	0.729416	0.823185	0.730583		cell 468	0.778961	0.67558	0.534606	0.611989	-0.467773
	cell 469	0.34243	0.491569	0.140093	0.410443			cell 469	-0.175745	0.674204	-0.0647972	0.659815	0.627488		cell 469	0.585141	0.692026	0.577039	0.0988663	0.109927		cell 469	0.594412	-0.0425777	0.660468	0.949161	0.818204
	cell 470	0.323871	0.40195	0.773747	0.555054			cell 470	0.745236	0.790238	0.316108	0.48394	0.07933		cell 470	0.83442	0.260746	-0.575058	0.531845	0.200052		cell 470	0.840907	0.710424	0.651514	0.619735	0.408505
	cell 471	0.564365	0.601982	0.18579	0.670921			cell 471	0.392569	0.352885	0.439587	0.529495	0.903096		cell 471	0.911288	0.544489	-0.0831116	0.0745952	0.334471		cell 471	0.781246	0.438379	0.490072	0.452094	0.507121
	cell 472	-0.105855	-0.490883	0.750839	0.54172			cell 472	0.391064	0.799405	0.337791	0.0369862	0.743132		cell 472	-0.107013	0.404122	-0.135275	0.703856	0.972812		cell 472	0.698824	0.299967	0.791005	0.944929	0.809579
	cell 473	-0.0929077	0.592267	-0.470694	0.703248			cell 473	0.0864119	0.701427	0.524082	0.121365	0.459695		cell 473	0.509998	0.900399	-0.111526	0.911796	0.762376		cell 473	0.836158	0.915209	0.781501	0.591331	0.560823
	cell 474	0.719638	0.389767	0.853669	0.0201539			cell 474	-0.123047	0.112443	-0.141354	0.920327	0.647349		cell 474	0.477307	0.637818	0.85242	0.92815	0.0510303		cell 474	0.236556	0.518706	0.557812	0.724538	0.936582
	cell 475	0.2338	-0.113676	0.63089	0.812846			cell 475	0.268107	0.594858	0.6447	0.37947	0.169756		cell 475	-0.051379	0.725276	0.659927	0.929573	0.875088		cell 475	0.46398	0.912693	0.733826	0.559789	0.896617
	cell 476	0.910081	0.585255	0.2181	0.831671			cell 476	0.695669	0.286176	0.626033	0.25001	0.633799		cell 476	-0.727077	0.627862	0.784204	0.914726	0.744156		cell 476	0.839827	0.951992	0.67184	0.739736	0.369654
	cell 477	0.201804	0.64781	0.437206	0.646187			cell 477	-0.115543	0.689871	0.0264362	0.735408	0.576135		cell 477	0.714173	0.248504	0.745681	0.562536	-0.521523		cell 477	0.957765	0.680996	0.872267	0.305407	0.836419
	cell 478	0.411236	-0.161657	0.589389	0.270012			cell 478	0.0148776	0.288279	0.646453	0.476456	0.757509		cell 478	0.869217	0.754601	0.754064	0.912866	0.635202		cell 478	0.741682	0.228141	0.723825	0.51612	0.827128
	cell 479	0.821881	0.754418	0.0811004	0.610529			cell 479	0.740774	0.451853	0.0837021	0.522545	-0.386803		cell 479	0.497803	0.274403	0.352713	0.746507	0.0722736		cell 479	0.912291	0.789465	0.439863	0.925732	0.85999
	cell 480	0.607109	0.317472	0.183562	0.28801			cell 480	0.972567	0.795068	0.173029	0.581616	0.456439		cell 480	0.928275	0.387412	0.802198	0.771912	0.207599		cell 480	-0.3185	-0.178048	0.925113	0.632862	0.976813
	cell 481	0.38251	0.596919	-0.126288	0.346065			cell 481	0.0490177	0.145671	0.578362	0.747393	0.540056		cell 481	-0.411751	0.742589	0.270855	0.529709	0.415703		cell 481	0.982358	-0.0284041	0.937999	0.943193	0.671272
	cell 482	-0.139852	0.610365	0.775584	0.76632			cell 482	0.477153	0.696339	-0.417818	0.224191	0.638017		cell 482	-0.15322	0.275513	0.230518	-0.0489491	0.268315		cell 482	-0.145814	0.668388	-0.459841	0.265698	0.572232
	cell 483	-0.0495844	0.422457	0.815095	0.498167			cell 483	0.260597	0.452056	-0.344264	0.784976	-0.0432068		cell 483	-0.386353	0.501124	0.679549	0.028933	-0.209079		cell 483	0.797548	0.447759	0.486135	0.491746	0.720867
	cell 484	0.877402	0.142397	0.525862	0.13136			cell 484	-0.536343	0.800547	0.560472	0.241724	0.622791		cell 484	0.0449035	0.759536	0.242385	0.951055	0.834562		cell 484	0.0874422	-0.0177739	0.85566	0.552609	0.815212
	cell 485	-0.196113	0.227403	0.0804322	-0.0184985			cell 485	-0.404936	0.217258	0.769857	0.814552	0.854553		cell 485	0.684909	0.240338	0.965061	0.807533	0.285919		cell 485	0.922676	0.797131	-0.606084	0.0324798	0.624542
	cell 486	-0.00999614	0.598648	0.351821	0.480214			cell 486	-0.0541571	-0.280444	0.592245	0.786795	-0.350626		cell 486	0.337327	0.804718	0.158648	0.854365	-0.303043		cell 486	0.76915	0.11413	0.831008	0.737172	0.856771
	cell 487	0.735102	0.475243	0.493185	-0.0925061			cell 487	-0.354665	0.556588	0.164351	0.391684	0.510227		cell 487	0.385929	0.934452	0.407791	0.930714	-0.0365457		cell 487	0.680261	-0.427898	0.592431	0.733139	0.649257
	cell 488	0.389585	0.34859	0.577135	-0.103266			cell 488	0.519687	0.462306	0.542596	0.594414	0.413556		cell 488	0.460839	0.445028	0.823054	0.860542	0.812445		cell 488	0.896933	0.019903	0.719537	0.674584	0.849476
	cell 489	0.21107	0.253864	-0.200559	0.551012			cell 489	0.754508	0.492281	0.810493	0.22534	0.816624		cell 489	0.82964	0.258038	0.801271	0.895476	0.291251		cell 489	0.657409	0.376797	0.467686	0.773285	0.257746
	cell 490	0.548344	0.915744	0.817786	0.391845			cell 490	0.352547	0.912188	0.065729	0.594823	0.728665		cell 490	0.98226	0.877056	0.878819	0.242568	-0.195607		cell 490	0.3937	-0.174524	0.281027	0.791149	0.879472
	cell 491	0.645816	0.425757	0.0987075	0.510712			cell 491	0.358523	-0.660123	0.29029	0.0235923	0.800201		cell 491	-0.663272	0.66087	0.636418	0.630309	0.556734		cell 491	0.560313	0.0148408	0.400247	0.0218248	0.495864
	cell 492	-0.230923	0.476566	0.505681	0.460337			cell 492	0.50805	0.594803	0.294308	0.480236	0.241081		cell 492	0.436595	0.336057	0.346415	0.695274	0.318588		cell 492	0.656474	0.658624	0.900886	-0.5279	0.79263
	cell 493	0.0974113	0.46005	0.145646	0.831654			cell 493	0.550264	0.582574	0.581166	0.587574	0.255926		cell 493	0.336565	0.629906	0.269794	-0.061501	0.435144		cell 493	0.840098	0.657504	0.526578	0.780199	0.930845
	cell 494	-0.338628	0.787763	0.173656	0.0146128			cell 494	0.363113	0.743946	-0.370365	-0.0745767	0.322057		cell 494	-0.0841891	0.593577	0.5678	0.923313	-0.01488		cell 494	0.938051	0.495086	0.947227	0.665079	0.397765
	cell 495	0.258768	0.840122	-0.205345	-0.137619			cell 495	-0.0521725	-0.216591	0.441646	0.180208	0.0891959		cell 495	0.545728	0.693897	-0.546252	0.14709	-0.216363		cell 495	0.0854146	0.231607	0.141469	0.341199	0.805569
	cell 496	-0.060766	0.0546576	0.775962	0.57165			cell 496	0.0479171	0.787996	0.539678	0.116337	-0.166949		cell 496	0.284783	0.687071	0.697513	-0.336664	-0.130275		cell 496	0.781189	0.807789	0.590075	0.791505	0.920028
	cell 497	0.28988	0.958573	0.127153	0.754186			cell 497	-0.0376043	-0.264266	0.590761	0.478282	-0.217803		cell 497	0.0901536	0.730097	0.456166	0.726809	0.439438		cell 497	0.799317	0.958709	-0.0480061	0.893902	0.452036
	cell 498	0.607666	0.263545	-0.0532313	0.323671			cell 498	0.654176	0.825663	0.821797	0.77537	-0.474769		cell 498	0.393086	0.808911	0.772689	0.505453	-0.183895		cell 498	0.848965	0.507114	0.826473	0.803393	0.822769
	cell 499	0.377892	0.437732	0.191845	0.304351			cell 499	0.330335	0.0721248	-0.0196306	-0.138903	0.476959		cell 499	0.308478	0.822239	0.140436	0.349422	-0.193491		cell 499	0.592761	0.79793	0.867086	-0.00158804	0.11317
	cell 500	0.639607	0.3408	0.190573	0.556912			cell 500	0.583053	-0.259161	0.434795	0.303455	-0.2191		cell 500	-0.227755	0.788444	0.922963	0.164816	0.674621		cell 500	0.604609	0.403361	0.803645	0.866025	0.495223
	cell 501	0.640957	0.686475	0.182307	0.151593			cell 501	0.0695393	0.481842	-0.206971	0.736755	0.23418		cell 501	-0.148643	0.74192	0.628835	0.726271	0.503516		cell 501	0.52999	0.810316	0.571701	0.102167	0.449754
	cell 502	-0.0901664	0.4305	0.508708	-0.168353			cell 502	-0.226009	0.539743	-0.193896	0.408172	-0.240642		cell 502	0.935986	0.349308	0.73992	0.768086	0.757198		cell 502	0.797296	0.315457	0.430207	0.636735	0.674175
	cell 503	0.203108	-0.463531	0.37371	0.62168			cell 503	0.367448	0.77137	-0.053495	0.232736	0.57459		cell 503	-0.134621	0.171029	0.750889	0.663464	-0.258938		cell 503	0.385416	0.362123	0.174501	-0.468412	0.721138
	cell 504	0.961756	0.341512	0.905216	0.458761			cell 504	0.860608	0.834811	0.620614	-0.43222	-0.466852		cell 504	0.63428	0.604411	-0.017041	0.395895	0.758588		cell 504	0.462778	-0.101513	0.429965	0.350838	0.733035
	cell 505	0.771345	0.230258	0.67046	0.875873			cell 505	0.751067	0.131879	0.123442	0.548227	0.487707		cell 505	-0.550284	-0.138686	0.765698	0.90408	0.279633		cell 505	0.849214	-0.395748	0.678782	-0.372129	0.7781
	cell 506	-0.030525	0.700382	0.884227	0.0966023			cell 506	0.92225	0.639727	0.832728	0.885352	0.418037		cell 506	-0.531236	0.145549	0.691826	0.297215	0.0589567		cell 506	0.439761	0.798922	-0.380688	0.603919	0.901301
	cell 507	0.576052	0.335958	0.452409	0.759946			cell 507	-0.215467	0.90338	-0.481561	0.0961982	0.786185		cell 507	0.855587	0.392022	0.401588	0.439632	0.482615		cell 507	-0.579851	0.698709	0.539755	0.0641486	-0.592004
	cell 508	0.707701	-0.00657919	0.255421	0.561682			cell 508	0.395941	0.717537	0.476532	-0.411278	0.525126		cell 508	-0.472579	0.449394	0.670012	0.646213	0.785464		cell 508	0.79473	0.893298	0.0826123	0.720753	0.525353
	cell 509	0.487522	0.648417	0.912765	0.238589			cell 509	0.658188	0.11636	0.217545	0.693318	-0.183322		cell 509	0.386795	0.439918	0.56093	0.667043	0.926986		cell 509	0.916197	0.719719	0.259356	-0.327465	0.588416
	cell 510	0.622175	0.712898	0.0412601	0.0853983			cell 510	0.813952	0.519629	-0.337613	0.658138	0.538085		cell 510	0.300323	0.439466	0.725351	0.479997	-0.0128101		cell 510	0.801964	0.0755336	0.831262	-0.138155	0.595611
	cell 511	0.472255	0.504688	-0.0223062	0.510664			cell 511	0.84907	0.269606	0.0426817	-0.0615968	0.598708		cell 511	0.263411	0.553552	0.414676	-0.259573	-0.0316976		cell 511	0.341604	0.623259	0.467333	-0.240742	0.486286
	cell 512	0.750733	0.398076	0.018606	-0.0314427			cell 512	0.871677	0.894778	0.0863652	0.518149	0.421582		cell 512	0.603607	0.148431	0.673378	-0.0651197	-0.392599		cell 512	0.693766	0.10801	0.35986	-0.326407	0.075392
	cell 513	0.87139	0.765746	0.470898	0.0365152			cell 513	0.785723	0.90567	0.439261	0.348442	0.228767		cell 513	0.159222	0.386645	0.699812	0.297192	0.634935		cell 513	0.761676	0.351083	0.685967	0.721189	0.113263
	cell 514	0.561909	0.0984854	0.537871	0.896258			cell 514	0.558667	0.213499	-0.138943	0.105009	0.67423		cell 514	0.035104	0.590916	0.726355	0.469397	0.242368		cell 514	0.690318	0.131095	0.200855	0.558611	0.905267
	cell 515	0.492979	0.708315	0.344881	0.556981			cell 515	0.774595	0.338176	0.173762	0.790826	0.512456		cell 515	0.594412	-0.192592	0.933592	0.977113	0.00218463		cell 515	0.675969	0.607348	0.119463	0.430248	0.546216
	cell 516	0.697304	0.372952	0.805981	-0.376046			cell 516	-0.0986164	0.306297	0.529863	0.0621636	0.575305		cell 516	0.840907	0.761041	0.877652	0.79498	0.575792		cell 516	0.577047	0.593009	0.93646	0.867448	0.820891
	cell 517	0.1623	-0.329785	0.0771948	0.303352			cell 517	0.0874747	0.157538	0.30446	0.211975	0.760072		cell 517	-0.0112592	0.584072	0.647773	0.906889	-0.140499		cell 517	0.868333	0.609702	0.530338	0.441033	0.633247
	cell 518	0.0881275	0.244885	0.445894	0.302299			cell 518	0.355943	0.887474	-0.00741816	0.667748	0.483375		cell 518	0.00774244	0.287454	0.688108	0.856206	0.487436		cell 518	0.682858	0.478875	0.802051	0.151501	0.909213
	cell 519	0.927212	0.749657	-0.519143	0.765589			cell 519	0.835429	0.00184213	0.344358	0.663964	0.327666		cell 519	0.806726	0.300005	0.342953	0.610496	0.11104		cell 519	0.875402	0.283604	0.682049	0.670094	0.805608
	cell 520	0.754717	0.205035	0.62897	-0.0442731			cell 520	-0.365127	0.493514	-0.186824	0.679449	-0.303202		cell 520	0.698824	0.693032	0.538409	0.679214	0.207837		cell 520	0.699549	0.319872	0.535242	-0.341447	0.359179
	cell 521	-0.0735466	0.626878	0.743708	0.611939			cell 521	0.813151	0.669361	0.171074	0.602036	-0.283591		cell 521	0.836158	-0.650776	0.206228	0.567247	-0.330769		cell 521	0.603011	-0.0965301	0.93141	0.450497	-0.0952948
	cell 522	0.742184	-0.0948382	0.937659	0.211287			cell 522	0.4788	-0.129909	0.508316	0.0348797	0.203252		cell 522	0.236556	0.272903	-0.506077	0.873851	0.449706		cell 522	0.664692	0.477705	0.573229	0.0214792	0.85456
	cell 523	0.415242	0.86446	0.487541	0.483087			cell 523	0.716664	0.697057	0.89071	0.778211	0.390727		cell 523	0.873083	0.727787	0.466443	0.216932	0.472151		cell 523	0.717668	0.295985	0.524863	-0.395459	0.831464
	cell 524	0.52834	0.324554	0.629684	0.716726			cell 524	0.19257	0.0783021	0.595412	0.785058	0.909248		cell 524	0.46398	0.638859	-0.0381139	0.716377	0.40938		cell 524	0.410135	-0.0189753	0.0421523	0.293137	0.462318
	cell 525	0.596243	-0.342137	-0.232331	0.034687			cell 525	0.567076	0.551989	0.691899	0.11807	-0.346573		cell 525	0.577588	0.797592	0.947739	-0.20977	-0.100721		cell 525	0.439199	-0.365553	0.916453	0.725629	0.81808
	cell 526	0.82045	0.761453	0.135659	0.306406			cell 526	-0.00990649	0.598575	0.862081	0.835815	0.765296		cell 526	-0.487663	0.644425	0.474914	0.671713	0.915701		cell 526	0.754473	0.97402	0.885243	0.524036	0.838855
	cell 527	-0.0721867	0.0485225	-0.26175	0.154571			cell 527	0.459769	0.600545	-0.31082	-0.100472	-0.184899		cell 527	0.115757	0.374354	-0.209826	0.654271	0.781787		cell 527	0.277277	0.589506	0.765353	-0.251283	-0.107299
	cell 528	0.0138904	0.732535	0.393335	0.709727			cell 528	0.40099	-0.186632	0.189715	0.522388	0.363111		cell 528	0.839827	0.432376	0.430217	0.820372	0.144845		cell 528	0.733153	0.455329	0.762567	0.0488668	0.878829
	cell 529	0.651627	0.153123	0.869107	-0.173535			cell 529	0.393856	0.512262	-0.208441	0.203116	-0.532002		cell 529	0.957765	-0.0044092	0.0988376	0.387348	0.808342		cell 529	0.798105	-0.36946	0.346484	0.275647	-0.829437
	cell 530	0.843562	0.503117	0.633353	0.772089			cell 530	0.297228	0.703337	0.55483		0.53458		cell 530	0.913563	0.60668	0.783142	0.804053	0.682769		cell 530	0.518372	0.444825	0.776552	0.121584	0.815033
	cell 531	0.241719	0.460273	0.252028	0.269604			cell 531	0.19722	-0.587338	0.459734		0.402485		cell 531	0.474355	0.43741	-0.194258	-0.0831553	0.0555164		cell 531	0.89893	0.473874	0.49086	0.493072	0.754481
	cell 532	0.13839	0.0629117	0.486902	0.425478			cell 532	0.814234	0.607159	0.638373		0.766507		cell 532	-0.604139	-0.205917	0.600698	0.489911	-0.326681		cell 532	0.965597	0.853935	0.667881	0.36933	0.425058
	cell 533	0.459111	-0.186624	0.116976	0.501958			cell 533	0.0272204	0.547437	0.2098		0.38676		cell 533	-0.458951	-0.138	0.00595346	0.753786	0.673523		cell 533	0.941115	0.494165	0.902665	0.448164	0.758751
	cell 534	-0.0719923	0.0118457	0.134523	0.104489			cell 534	0.629004	0.209467	0.23452		0.290197		cell 534	0.0128839	-0.0837685	0.825181	0.305064	0.28651		cell 534	0.825335	-0.210467	0.662964	0.528592	0.811093
	cell 535	0.119316	-0.580118	0.32374	0.667708			cell 535	0.673717	0.133936	0.847346		0.734992		cell 535	-0.479004	-0.178399	0.208064	0.136494	-0.157892		cell 535	0.754286	0.096535	0.509736	0.286469	0.874451
	cell 536	0.231403	0.230735	0.532208	-0.0113575			cell 536	0.698095	0.805277	0.387095		0.646414		cell 536	-0.596006	0.648804	-0.206236	0.277521	0.553433		cell 536	0.782311	0.0925906	0.899383	0.228651	0.372347
	cell 537	0.784771	-0.330762	0.417756	0.313874			cell 537	0.792391	-0.139414	0.357351		0.357145		cell 537	-0.466093	0.419919	0.560781	0.649196	-0.379135		cell 537	0.697547	0.719771	0.946563	0.87187	0.875875
	cell 538	0.609327	0.886991	0.132058	-0.21228			cell 538	0.34393	0.929326	0.446688		0.736336		cell 538	0.731496	0.645549	0.690224	-0.56662	-0.403592		cell 538	0.842899	0.908686	0.606133	0.659545	0.831366
	cell 539	0.630084	0.981399	0.320872	0.758794			cell 539	0.453766	0.0286196	0.367612		-0.812554		cell 539	0.505564	0.939617	0.589611	0.905461	0.400181		cell 539	0.635252	-0.119921	0.431216	-0.109474	0.785094
	cell 540	0.436528	0.314595	0.356925	0.890656			cell 540	-0.199435	0.313711	0.770303		0.100625		cell 540	0.438642	-0.222773	0.52911	0.871151	0.144513		cell 540	0.712683	0.0664829	0.493381	0.241651	0.491153
	cell 541	0.558545	0.433562	0.0277694	0.120765			cell 541	0.459856	0.698828	0.748628		0.0366392		cell 541	0.982358	0.185753	0.694649	0.949161	-0.0798886		cell 541	0.864637	0.486208	0.664063	0.0643496	0.686089
	cell 542	-0.216146	0.140056	0.584331	0.202676			cell 542	0.182489	0.419382	0.627836		0.754092		cell 542	-0.359261	0.64059	0.538425	0.900451	0.17695		cell 542	0.724379	0.360275	0.644314	0.204507	0.650068
	cell 543	0.136097	0.629199	0.718869	0.87528			cell 543	-0.132444	0.933945	0.7249		0.643007		cell 543	0.912439	0.823604	-0.0859298	0.559789	0.931604		cell 543	0.426637	-0.208842	-0.146927	0.0737045	0.215698
	cell 544	0.350132	0.939285	0.550636	0.581291			cell 544	0.529515	0.435722	0.763251		0.15694		cell 544	-0.285898	0.150121	-0.164616	0.51612	0.634503		cell 544	0.422828	-0.202195	0.840233	0.456385	0.55654
	cell 545	0.337059	-0.191181	-0.354262	0.470271			cell 545	0.514993	0.377146	0.260173		-0.772014		cell 545	0.0874422	0.772594	0.603862	0.737172	-0.6032		cell 545	0.677775	0.534298	-0.350674	-0.0533915	0.756886
	cell 546	0.505748	0.202449	0.370757	0.801383			cell 546	0.595065	0.753051	0.635785		0.242144		cell 546	0.76915	0.243593	0.871059	0.56699	0.794228		cell 546	0.49537	-0.345716	0.758382	0.919981	0.426722
	cell 547	0.797741	-0.206368	0.294596	0.211708			cell 547	0.603302	0.831991	0.593664		0.289237		cell 547	0.680261	0.49928	0.818126	0.662526	0.955875		cell 547	0.749169	-0.0118547	0.414062	0.67939	0.755053
	cell 548	0.741264	0.697905	0.273242	0.822428			cell 548	0.565672	0.473277	0.602675		-0.11569		cell 548	0.896933	0.132481	0.607499	0.791149	0.4388		cell 548	0.277622	0.553172	0.659817	0.699863	0.532828
	cell 549	-0.341089	0.776916	0.939915	0.843797			cell 549	-0.0229281	-0.0970366	-0.474581		-0.0140735		cell 549	0.657409	0.459598	0.274841	0.324593	0.565817		cell 549	0.0930076	0.236819	0.0685189	0.234382	0.756794
	cell 550	0.665085	0.449404	0.458974	0.815895			cell 550	0.454863	-0.0731134	0.670535		0.389251		cell 550	0.3937	0.316975	0.449254	0.643596	0.037279		cell 550	0.888622	0.419289	0.571351	0.18771	0.606638
	cell 551	0.686407	0.216687	0.581426	0.00483289			cell 551	0.651829	0.442634	0.681322		0.709522		cell 551	0.560313	0.773481	0.799377	0.385902	-0.689681		cell 551	0.655472	-0.0393992	0.73655	0.190119	0.0193474
	cell 552	0.954434	-0.360462	-0.0821499	0.60848			cell 552	-0.38762	0.486291	0.467901		0.320334		cell 552	0.656474	0.87269	0.53516	0.780199	-0.219569		cell 552	0.883062	0.909116	0.788751	-0.191476	0.783804
	cell 553	0.290917	0.677242	-0.0180765	0.769321			cell 553	0.595423	0.177479	0.130314		-0.169198		cell 553	0.840098	0.888648	0.93696	0.0609484	-0.51574		cell 553	0.952897	0.555133	0.92761	0.68596	0.742333
	cell 554	0.670795	0.391703	-0.220527	0.740271			cell 554	0.936601	0.138838	-0.318291		-0.146883		cell 554	0.0854146	0.509564	0.705218	0.665079	0.920385		cell 554	0.860038	0.414187	0.7686	0.403495	0.654489
	cell 555	-0.594586	-0.163908	0.421738	0.628908			cell 555	0.396877	-0.0129483	0.0332985		0.535194		cell 555	0.781189	0.757144	0.553232	0.341199	-0.0150747		cell 555	-0.10553	0.489597	-0.398812	0.171145	0.752613
	cell 556	0.838202	0.678457	0.40567	0.417459			cell 556	0.725692	0.392352	-0.281799		0.727211		cell 556	0.799317	0.678161	0.71476	0.791505	0.633498		cell 556	0.4288	0.445481	0.418738	0.782599	0.0312419
	cell 557	0.568862	0.674002	0.575576	0.0594011			cell 557	0.820573	0.366761	-0.464607		0.843773		cell 557	0.848965	0.729283	0.557624	0.893902	0.54415		cell 557	0.794941	0.516498	0.705074	0.455742	0.714484
	cell 558	0.813379	-0.209989	0.340048	0.764008			cell 558	0.611259	0.542189	0.211198		-0.166018		cell 558	0.592761	0.333828	0.502005	0.803393	-0.637849		cell 558	0.798277	-0.38932	0.592061	0.536796	0.502838
	cell 559	0.44983	0.561987	0.290768	0.342008			cell 559	0.808706	0.213418	-0.00443844		-0.458161		cell 559	0.52999	0.867229	0.0131593	0.866025	0.496938		cell 559	0.672264	-0.207952	0.645173	0.792857	-0.181397
	cell 560	0.586976	0.712221	0.732084	0.360158			cell 560	0.741282	0.354434	0.432882		-0.305211		cell 560	0.385416	0.639993	0.962877	0.102167	0.296088		cell 560	0.775929	0.217677	0.282328	0.845147	0.792097
	cell 561	0.558083	0.582	0.617054	0.206507			cell 561	0.319234	0.833977	0.848135		0.35402		cell 561	0.462778	0.709253	0.893463	0.636735	-0.362119		cell 561	0.846536	-0.430215	0.669306	0.64204	0.868942
	cell 562	0.878417	0.672349	0.312035	0.841637			cell 562	0.529956	0.64238	0.706488		0.697888		cell 562	0.401382	0.640684	0.823982	-0.468412	0.526108		cell 562	0.862795	0.413215	0.279856	0.498198	0.900826
	cell 563	0.812982	0.48257	0.233713	0.635987			cell 563	0.824932	0.615752	-0.464174		0.304898		cell 563	0.849214	0.953681	0.819177	0.350838	0.0669896		cell 563	0.94764	-0.327483	0.814144	0.508306	0.407929
	cell 564	-0.184073	0.569945	0.0657342	-0.0176598			cell 564	0.249904	0.706339	0.0833427		0.180382		cell 564	-0.579851	0.500011	0.462493	-0.372129	0.891211		cell 564	0.527621	0.654702	0.327217	-0.23865	0.668399
	cell 565	0.943821	0.284407	0.936017	0.847787			cell 565	0.259183	-0.148529	-0.157253		0.100274		cell 565	0.309182	0.847213	0.769529	0.603919	-0.419024		cell 565	0.812237	0.433053	0.566778	0.0603468	0.825712
	cell 566	0.638852	0.584259	0.735881	0.780862			cell 566	0.616701	0.591554	0.0629438		0.380591		cell 566	0.352771	0.681655	0.541499	0.0641486	0.630072		cell 566	0.640387	0.883961	0.153124	0.786272	0.908939
	cell 567	0.874287	-0.565804	0.49206	0.396099			cell 567	0.770287	0.233838	-0.00726388		0.306896		cell 567	0.916197	0.749361	0.397552	0.139636	-0.267769		cell 567	0.570355	0.286178	0.745621	-0.0911039	0.609969
	cell 568	0.711934	0.845445	-0.382092	0.545882			cell 568	0.786483	-0.579854	-0.455074		0.121872		cell 568	0.801964	0.854917	0.840948	0.720753	0.558606		cell 568	0.772971	0.677035	-0.0160915	0.831029	0.886479
	cell 569	0.641048	-0.37688	0.866119	0.505777			cell 569	0.711887	0.677482	-0.282042		0.607794		cell 569	0.619545	0.559851	0.421809	0.815025	-0.467773		cell 569	0.607037	0.846516	0.49974	0.88691	0.271333
	cell 570	0.611079	-0.0169603	-0.00656808	0.750251			cell 570	0.639105	0.151733	-0.180159		0.833513		cell 570	0.341604	-0.117791	0.484436	-0.0642417	-0.302012		cell 570	0.810187	0.774482	-0.152626	0.0155876	0.459478
	cell 571	0.443892	0.883956	-0.449357	0.639889			cell 571	0.763006	0.326728	-0.272653		0.777654		cell 571	0.693766	0.91015	-0.101766	-0.327465	-0.567399		cell 571	0.779607	0.0976057	-0.566664	0.59505	0.66728
	cell 572	0.912266	-0.429065	0.365682	0.785799			cell 572	0.813122	-0.30055	0.54194		-0.161009		cell 572	0.761676	0.873699	0.852467	-0.351301	-0.163362		cell 572	0.639298	0.441953	-0.275565	-0.282162	0.609647
	cell 573	-0.0722514	0.791016	0.319963	0.59257			cell 573	0.6183	0.510095	0.193777		-0.574438		cell 573	0.357171	0.958897	0.386718	-0.138155	0.385425		cell 573	0.738378	0.134914	-0.228662	0.468577	0.746063
	cell 574	0.607562	-0.00702004	0.162605	0.534223			cell 574	0.253454	0.776245	0.39575		0.0734177		cell 574	0.577047	-0.0773951	0.771875	-0.326407	-0.27955		cell 574	0.512222	0.5216	0.563873	0.477055	0.890334
	cell 575	0.639189	0.0841759	0.407319				cell 575	0.578937	0.473987	0.44011		0.924282		cell 575	0.868333	0.806876	0.919724	0.632651	0.480531		cell 575	0.482044	0.523696	0.266236	0.212391	0.92864
	cell 576	0.641144	0.572254	0.284398				cell 576	0.407944	0.0762759	0.23022		0.236676		cell 576	0.63732	0.0817792	0.465953	0.721189	0.855227		cell 576	0.870387	0.4934	0.314807	0.287782	0.927072
	cell 577	0.973962	0.675707	0.0444969				cell 577	0.517913	-0.741943	0.771245		-0.0152797		cell 577	0.875402	0.60394	0.687322	0.901751	0.0914174		cell 577	0.891691	0.136094	-0.233197	0.317784	0.386905
	cell 578	0.403029	-0.182937	-0.0511721				cell 578	0.787368	-0.527045	0.455849		0.673154		cell 578	0.165309	0.493728	0.726319	0.430248	-0.590388		cell 578	0.117075	0.7396	-0.162705	0.181905	0.430011
	cell 579	0.498796	-0.618341	-0.00810538				cell 579	0.479951	0.225501	-0.242271		0.0154154		cell 579	0.61575	0.657823	0.402901	0.441033	0.574319		cell 579	0.871136	0.341664	-0.160485	-0.330448	0.782883
	cell 580	0.823728	-0.193674	0.64715				cell 580	-0.0271712	0.805679	0.305598		0.435774		cell 580	0.737463	0.64215	0.329691	0.151501	0.507121		cell 580	0.615465	0.879022	0.506285	-0.556276	0.601177
	cell 581	0.353485	-0.402843	-0.00936913				cell 581	0.631146	0.854318	0.237361		0.0714612		cell 581	0.336711	0.00671244	-0.282731	0.670094	0.349247		cell 581	0.498121	0.477702	0.0511748	-0.114722	0.822252
	cell 582	0.639001	0.516652	0.390282				cell 582	0.16151	-0.0981283	0.284168		0.335357		cell 582	0.662359	0.744652	0.764639	-0.341447	0.168627		cell 582	0.235809	0.455687	0.0331173	0.146542	0.788621
	cell 583	0.392856	0.703143	0.422762				cell 583	0.751254	0.545719	0.6776		0.890635		cell 583	0.285758	0.816939	-0.107129	0.450497	0.575348		cell 583	0.724441	0.352654	-0.244223	0.262409	0.859575
	cell 584	0.334932	0.695715	0.203145				cell 584	0.282807	-0.23482	-0.266504		0.549883		cell 584	-0.131435	0.879511	0.572175	-0.135798	0.620819		cell 584	0.592816	0.822005	0.442571	0.322375	0.91194
	cell 585	0.57907	0.038822	0.763359				cell 585	0.293157	0.394207	0.698947		0.811377		cell 585	0.0696445	0.547605	0.735105	0.0214792	-0.034177		cell 585	0.668463	0.477777	0.42637	0.0153204	0.584609
	cell 586	0.199561	0.597945	0.479689				cell 586	0.358518	-0.24478	-0.0939065		0.353759		cell 586	0.410135	0.807221	0.372077	-0.395459	-0.539796		cell 586	0.951645	0.837011	0.34449	0.247743	0.821967
	cell 587	0.720645	0.72396	-0.584434				cell 587	0.685619	-0.295688	0.516039		0.601823		cell 587	0.439199	0.587344	0.621015	0.725629	0.751351		cell 587	0.930735	0.0736399	0.28497	0.5723	0.394599
	cell 588	0.652877	0.281346	0.583868				cell 588	0.895217	-0.522595	0.466012		0.587806		cell 588	0.848239	-0.00389252	0.797825	0.0488668	0.0535446		cell 588	0.906047	0.505122	-0.593062	0.383169	0.822654
	cell 589	-0.0355503	0.327981	-0.192095				cell 589	0.272498	0.510168	0.0728804		0.708649		cell 589	0.285879	0.770269	-0.237082	0.402789	0.440693		cell 589	0.753539	-0.0193106	-0.186254	0.851149	0.0526211
	cell 590	-0.123565	0.406466	0.139567				cell 590	0.902668	0.764379	0.370653		0.248589		cell 590	0.155352	0.380202	0.791005	0.275647	0.896617		cell 590	0.968455	0.732222	-0.394512	-0.102958	0.905778
	cell 591	0.579572	-0.0671308	0.725244				cell 591	-0.358306	-0.151663	0.170891		0.400872		cell 591	0.156282	0.888944	0.781501	-0.390735	0.0590066		cell 591	0.903327	0.661225	0.800828	0.495771	0.826603
	cell 592	0.16881	0.585483	0.474686				cell 592	-0.0408551	0.553405	-0.248732		0.375705		cell 592	0.518372	0.748109	0.733826	0.344703	0.369654		cell 592	0.714545	0.531321	0.0855222	-0.366658	0.614077
	cell 593	0.361892	0.744661	0.118924				cell 593	0.814602	-0.646173	-0.131778		0.309928		cell 593	0.89893	0.730368	-0.459841	0.36933	-0.329011		cell 593	0.741664	-0.61921	0.834096	0.187256	0.711142
	cell 594	0.924091	0.731789	0.458794				cell 594	0.34903	0.197546	0.302869		0.274686		cell 594	0.965597	0.0109703	-0.244255	0.377791	-0.263976		cell 594	0.693293	-0.424243	-0.110417	0.491189	0.778659
	cell 595	0.45154	0.0738346	0.606915				cell 595	0.418891	0.714208	-0.160596		0.515532		cell 595	0.213646	0.322638	0.309391	0.448164	0.665432		cell 595	0.753239	-0.0140654	-0.201511	-0.0973478	0.708788
	cell 596	0.489415	-0.120689	0.384209				cell 596	0.503335	-0.407227	-0.0212098		0.314904		cell 596	0.941115	0.885278	0.719537	0.916121	0.738677		cell 596	0.502919	0.528468	0.111784	0.432661	0.726841
	cell 597	-0.251876	0.612672	0.483769				cell 597	0.341257	0.193011	0.0595221		-0.0375149		cell 597	0.915661	0.629227	0.613961	0.400087	0.963471		cell 597	0.990902	-0.316528	-0.218811	0.667099	0.88731
	cell 598	0.418381	0.286239	0.415792				cell 598	0.718389	0.288373	-0.221665		0.88929		cell 598	-0.0808468	0.463614	0.912947	0.528592	0.88646		cell 598	0.516988	0.608471	0.0754489	0.313131	0.596984
	cell 599	-0.0643535	0.491275	0.693914				cell 599	0.504364	-0.507789	-0.225676		0.839344		cell 599	0.643633	0.524169	0.141469	0.107863	0.903857		cell 599	0.66818	0.935223	0.0664381	0.0755336	0.545743
	cell 600	0.387042	0.831389	-0.171939				cell 600	0.617975	0.275249	-0.634611		0.767121		cell 600	0.826091	0.829083	0.826473	0.576826	-0.218631		cell 600	0.625418	0.284405	0.417933	-0.376003	0.781589
	cell 601	0.824011	0.0221595	0.551002				cell 601	0.0358049	0.268927	0.651646		0.653913		cell 601	0.35995	0.261783	0.867086	0.571417	0.713919		cell 601	0.637002	0.251728	0.439232	0.154598	0.169084
	cell 602	0.204233	0.775969	0.262812				cell 602	0.303345	-0.0602954	0.557567		0.395716		cell 602	-0.67259	0.747802	0.867037	0.659545	0.133911		cell 602	0.65712		0.343591	-0.117402	0.810646
	cell 603	0.554854	-0.466486	0.549839				cell 603	0.641509	0.390806	0.79325		0.0718598		cell 603	-0.152706	-0.00625636	0.0826123	0.661426	0.827128		cell 603	0.589675		0.665543	0.0800807	-0.132606
	cell 604	0.879855	0.711887	0.381577				cell 604	0.037249	0.27171	0.222838		0.392581		cell 604	0.0286377	0.583399	0.810142	0.557944	-0.5007		cell 604	0.868724		0.425147	0.239312	0.0863134
	cell 605	0.60338	0.0226185	0.75936				cell 605	0.575785	-0.229494	0.660683		0.658935		cell 605	0.712683	0.798222	0.35986	0.715387	-0.354566		cell 605	0.859688		0.429001	0.462654	0.715339
	cell 606	0.745363	-0.0260742	0.226768				cell 606	0.669333	0.00325427	-0.0342722		0.185318		cell 606	0.563531	-0.0251156	-0.478879	0.816878	-0.213215		cell 606	0.927215		0.899696	-0.225378	0.902131
	cell 607	0.477611	0.164815	0.194109				cell 607	0.330191	-0.0997768	0.278525		-0.376363		cell 607	0.864637	0.453174	0.200855	0.537702	0.89044		cell 607	0.886086		0.332886	0.0650451	0.731822
	cell 608	0.322914	0.262112	0.42877				cell 608	0.628944	-0.477545	0.724862		0.0807141		cell 608	0.687563	0.27049	0.0801927	0.385981	-0.480835		cell 608	-0.0470192		0.114814	0.176069	-0.36433
	cell 609	0.467113	0.572305	0.1362				cell 609	0.141378	0.6828	0.891689		0.568097		cell 609	0.426637	0.239135	-0.00895851	0.298445	0.976813		cell 609	0.799481		0.596316	-0.118405	0.821526
	cell 610	0.153433	0.343382	0.808639				cell 610	0.764499	0.107809	0.492054		0.846217		cell 610	0.422828	0.323634	0.8172	0.912058	0.219567		cell 610	0.989987		0.544442	-0.437745	0.786537
	cell 611	-0.0565539	-0.357604	0.887691				cell 611	0.566898	-0.223045	0.969659		0.803691		cell 611	0.677775	0.79151	0.0212006	0.878503	0.720867		cell 611	0.855841		-0.174399	-0.212841	0.96102
	cell 612	0.761521	0.793061	0.00267165				cell 612	0.326439	0.397993	0.298082		0.308726		cell 612	0.49537	0.693288	0.43013	-0.0565209	0.518608		cell 612	-0.0143595		0.224396	0.911844	0.501071
	cell 613	0.199643	0.850257	0.599077				cell 613	0.284306	-0.424484	0.501757		-0.279527		cell 613	0.412022	0.110606	-0.0744373	0.469161	0.856771		cell 613	0.96959		0.541954	0.022132	0.818152
	cell 614	0.284408	0.561077	0.211093				cell 614	-0.286561	0.0731665	0.541932		0.431685		cell 614	0.571882	0.434929	0.682049	-0.109474	0.849476		cell 614	0.487898		0.655517	0.54172	0.452287
	cell 615	0.261689	0.608898	-0.131713				cell 615	0.650289	0.0947693	0.366817		0.0815087		cell 615	0.495814	0.548771	0.93141	0.884267	0.257746		cell 615	0.959697		0.728092	-0.202302	0.566398
	cell 616	0.813902	-0.238088	-0.366737				cell 616	0.33663	0.905011	0.491166		0.83805		cell 616	0.385811	0.322381	0.0421523	0.440175	0.495864		cell 616	0.729901		0.633797	0.362219	-0.283293
	cell 617	0.834937	0.460092	0.230191				cell 617	0.542433	-0.765537	0.0500393		0.624305		cell 617	0.586257	0.476293	0.765353	0.669999	0.805569		cell 617	0.902543		0.08804	0.167642	0.887774
	cell 618	0.543581	0.167308	0.841188				cell 618	0.21697	-0.0736487	0.426499		0.564927		cell 618	0.376151	0.765555	0.762567	0.786953	-0.230851		cell 618	0.799951		0.588274	-0.1563	-0.0706952
	cell 619	0.355148	0.650375	0.782597				cell 619	-0.498449	0.917225	-0.161422		0.260482		cell 619	0.655472	0.0478241	0.776552	0.75446	-0.12745		cell 619	-0.536695		0.0707867	-0.396042	0.623902
	cell 620	-0.482451	0.830106	0.52994				cell 620	0.82254	-0.57828	-0.452144		0.0653144		cell 620	0.952897	0.606874	0.435795	0.649239	0.11317		cell 620	0.759158		0.678374	-0.349289	0.627041
	cell 621	0.171027	0.231691	0.424281				cell 621	-0.225289	-0.0690652	0.445949		0.531938		cell 621	0.860038	0.453002	0.902665	0.740682	0.451431		cell 621	0.951804		-0.57992	0.900419	0.69902
	cell 622	0.604666	0.41541	0.529578				cell 622	0.422814	0.191693	0.0194805		0.699089		cell 622	-0.216012	0.743035	0.678415	0.241651	0.901301		cell 622	0.341166		0.760882	0.457889	0.577307
	cell 623	0.543543	0.848615	0.464169				cell 623	0.527949	0.470918	0.354049		0.803732		cell 623	0.569769	-0.0425777	0.431216	0.630209	-0.592004		cell 623	0.951241		-0.278622	0.337386	0.665136
	cell 624	0.539424	0.88303	0.639603				cell 624	0.244245	-0.0389818	-0.161263		0.0177573		cell 624	0.675383	0.4353	-0.350674	0.549731	0.486286		cell 624	0.949541		0.489586	-0.305324	0.522766
	cell 625	0.378252	0.596728	0.571315				cell 625	0.619769	0.220401	0.104872		-0.319402		cell 625	0.845409	0.709375	0.758382	0.424688	0.85456		cell 625	0.884513		0.350974	-0.451691	0.0238939
	cell 626	-0.332144	0.0609784	0.645394				cell 626	0.537232	-0.247194	0.501352		0.51145		cell 626	0.397798	0.829272	0.659817	0.171711	0.831464		cell 626	0.725428		0.154829	-0.321001	0.511581
	cell 627	0.36311	-0.546663	-0.488729				cell 627	0.664459	0.462313	0.00848218		0.426652		cell 627	0.794941	0.83511	0.571351	0.944204	-0.829437		cell 627	0.700055		-0.188718	0.181234	0.931262
	cell 628	-0.0629464	-0.0587728	0.684961				cell 628	0.672463	-0.0129324	0.137665		0.691589		cell 628	0.118201	0.967966	-0.398812	0.163741	-0.353618		cell 628	0.94507		0.326728	0.330851	-0.0217226
	cell 629	0.633594	-0.137167	0.0351739				cell 629	0.614143		0.0709713		0.44637		cell 629	0.798277	0.589357	0.513675	0.685908	0.232392		cell 629	0.657726		0.475947	-0.131985	0.662811
	cell 630	0.650688	0.0597581	0.19514				cell 630	-0.216438		0.492554		0.525091		cell 630	0.447138	0.927644	0.669306	0.266386	-0.134389		cell 630	0.574408		0.156517	0.875137	-0.314178
	cell 631	0.123993	0.536184	0.181324				cell 631	0.585582		0.829865		0.612998		cell 631	0.15114	0.605047	0.814144	0.362261	0.294517		cell 631	0.475143		0.515314	0.107639	0.605897
	cell 632	-0.167982	0.754725	0.389133				cell 632	0.493304		-0.129679		0.558921		cell 632	0.673104	0.345957	0.941129	0.0827497	0.491153		cell 632	0.860004		0.264488	0.279932	0.206639
	cell 633	0.80693	-0.200573	0.380617				cell 633	0.0589221		0.918717		0.549594		cell 633	0.524904	0.812772	0.504611	0.705531	0.55654		cell 633	0.627067		0.49658	-0.156718	0.955202
	cell 634	0.519077	-0.0732561	-0.169304				cell 634	-0.138411		0.168738		0.23207		cell 634	0.94764	0.734231	-0.0160915	0.405543	0.756886		cell 634	-0.258333		0.0369236	0.402361	0.75477
	cell 635	0.377757	-0.405445	0.56882				cell 635	0.165665		-0.478089		0.88351		cell 635	0.770582	0.729379	0.526323	0.0643496	0.876649		cell 635	0.655553		-0.0988961	0.104315	0.719948
	cell 636	0.544125	0.508404	-0.476327				cell 636	0.693337		-0.0801034		0.626497		cell 636	0.291247	0.608442	0.49974	-0.243294	0.0285907		cell 636	0.856874		0.871792	0.0152515	0.84245
	cell 637	0.227801	-0.109359	0.870692				cell 637	0.577002		-0.0973809		0.874091		cell 637	0.332399	0.559201	-0.152626	0.204507	0.714484		cell 637	-0.184079		-0.243887	0.808988	-0.159023
	cell 638	0.876768	0.873248	0.0179846				cell 638	0.849771		0.75123		0.501179		cell 638	0.939702	0.562034	-0.566664	0.893011	0.810165		cell 638	0.733331		0.753315	0.632734	0.0271799
	cell 639	0.701265	0.704594	0.386915				cell 639	0.299544		-0.032381		0.0639301		cell 639	0.767398	0.810278	-0.275565	0.838574	0.114423		cell 639	0.765322		0.172963	0.581635	0.0759978
	cell 640	0.364939	-0.41539	-0.185673				cell 640	-0.142156		0.663581		0.79451		cell 640	0.570355	0.912693	0.954357	0.917311	0.868942		cell 640	0.709378		0.753533	0.410277	0.719931
	cell 641	0.90929	0.171755	0.874134				cell 641	-0.138016		0.132758		0.800196		cell 641	0.627452	0.951992	0.793634	0.749125	-0.257704		cell 641	0.820803		-0.197388	-0.0348693	0.516898
	cell 642	0.317303	0.188993	-0.406805				cell 642	-0.338838		0.360174		0.86422		cell 642	0.379756	0.0991679	-0.508812	0.74554	-0.846545		cell 642	0.592661		0.335675	-0.0602934	-0.279746
	cell 643	-0.361151	-0.37993	0.504765				cell 643	0.650335		-0.216552		-0.146999		cell 643	0.607037	0.797192	-0.228662	-0.591483	0.407929		cell 643	0.937435		0.482077	0.0386684	0.28979
	cell 644	-0.293921	-0.057518	0.322439				cell 644	-0.21487		-0.0138642		-0.27978		cell 644	0.696512	0.880265	0.563873	0.618025	0.825712		cell 644	-0.145913		0.370658	-0.0820639	0.436626
	cell 645	-0.377902	0.393126	-0.0371527				cell 645	0.368115		0.626843		-0.130801		cell 645	0.820977	0.925742	0.266236	0.168349	0.908939		cell 645	0.97269		0.588606	0.626224	0.53661
	cell 646	0.448218	0.459233	0.280257				cell 646	0.614716		0.655659		0.00370604		cell 646	0.66824	0.948688	0.207603	0.748662	0.552321		cell 646	0.948631		-0.19196	0.849546	0.695466
	cell 647	-0.212062	0.56842	-0.609135				cell 647	-0.371294		0.594815		0.0183901		cell 647	0.779607	0.779154	0.518232	0.907303	0.66728		cell 647	0.735466		0.570785	0.187716	0.126633
	cell 648	0.00997904	0.365876	0.0660364				cell 648	0.556297		0.264857		-0.223357		cell 648	0.485906	0.789465	-0.162705	0.891673	0.810499		cell 648	0.833045		0.175944	-0.478845	-0.198405
	cell 649	-0.389813	0.206412	0.646542				cell 649	0.402012		0.372103		0.207992		cell 649	0.738378	0.575191	0.808688	0.0737045	0.430011		cell 649	0.924773		0.684404	0.292238	0.813622
	cell 650	0.560556	0.333521	0.900233				cell 650	0.459998		0.786419		0.644648		cell 650	-0.247744	0.701447	0.404496	0.111551	0.91194		cell 650	0.667967		-0.110037	0.229473	0.28208
	cell 651	-0.0795781	-0.685335	-0.375993				cell 651	0.140393		-0.217285		0.334222		cell 651	0.482044	0.835056	-0.160485	0.511642	0.821967		cell 651	0.85928		0.341397	0.708021	0.781756
	cell 652	0.875769	0.493097	0.750513				cell 652	-0.312901		0.237068		-0.390764		cell 652	0.891691	0.356851	0.506285	0.896447	0.0526211		cell 652	0.88044		0.249995	0.517942	0.294369
	cell 653	0.660957	-0.0775063	0.0132864				cell 653	0.322389		0.296357		0.0500362		cell 653	0.510632	0.668388	0.0511748	0.820546	0.614077		cell 653	0.818527		0.0613038	0.647824	0.191853
	cell 654	0.898376	-0.12875	0.319352				cell 654	-0.162275		0.477155		0.144417		cell 654	0.871136	0.221781	0.0331173	0.317646	0.619597		cell 654	0.948312		0.280335	0.217884	0.513981
	cell 655	0.828199	0.287791	0.454038				cell 655	0.374823		-0.00899428		0.285169		cell 655	0.498121	0.71476	-0.244223	0.791318	0.726841		cell 655	0.85851		-0.324926	0.7664	0.599205
	cell 656	0.674895	-0.504871	0.271953				cell 656	0.793365		-0.44438		0.48144		cell 656	0.235809	0.731689	0.442571	0.803116	0.678091		cell 656	0.582083		-0.085704	-0.158103	0.710337
	cell 657	0.394887	0.966357	-0.100477				cell 657	0.556773		0.934514		0.589683		cell 657	0.724441	0.553373	0.42637	-0.176741	0.169084		cell 657	0.801434		0.214509	-0.635926	-0.14244
	cell 658	0.248953	-0.404947	-0.0139205				cell 658	0.657808		0.153439		-0.172724		cell 658	0.592816	0.944711	0.34449	0.190119	0.810646		cell 658	0.648324		-0.148624	-0.233469	0.44859
	cell 659	0.608866	0.024898	0.715098				cell 659	0.479789		-0.185307		0.651795		cell 659	0.668463	0.503283	0.28497	0.558963	0.132763		cell 659	0.886475		-0.102742	0.338692	0.224668
	cell 660	0.852282	0.214674	0.837293				cell 660	0.0801488		0.909035		0.725993		cell 660	0.951645	0.699445	0.345678	0.591984	0.0863134		cell 660	0.306092		0.198308	0.638094	0.262925
	cell 661	0.911121	0.181973	0.443325				cell 661	0.562862		0.845726		-0.0557254		cell 661	0.930735	0.886996	-0.593062	0.21415	-0.102072		cell 661	0.889605		0.618484	0.283878	0.282738
	cell 662	0.0522278	0.633472	0.114668				cell 662	0.342919		-0.107665		0.20764		cell 662	0.65464	0.11768	-0.186254	0.903115	-0.737905		cell 662	0.458245		0.339431	0.465179	0.812346
	cell 663	-0.134391	0.817092	-0.419987				cell 663	0.802882		-0.14025		0.826241		cell 663	0.292796	0.934692	-0.394512	0.244678	0.432091		cell 663	0.80543		0.408122	0.733575	-0.450459
	cell 664	0.333887	-0.134087	0.212844				cell 664	0.633096		0.029185		0.866432		cell 664	0.290729	0.0148408	0.921938	0.624202	0.863191		cell 664	0.681895		0.329403	0.456323	0.53961
	cell 665	0.47486	-0.325725	0.633412				cell 665	0.337582		-0.131113		0.512142		cell 665	0.799663	0.771926	0.0732397	-0.191476	0.902131		cell 665	0.870185		0.897349	0.224074	0.113078
	cell 666	0.611885	0.573532	-0.389108				cell 666	-0.329127		0.476511		-0.0604968		cell 666	0.903327	0.876574	0.0855222	0.59583	0.731822		cell 666	-0.313828		-0.124089	0.782528	0.519358
	cell 667	0.720179	-0.15731	-0.0320978				cell 667	0.912359		0.27851		0.727797		cell 667	-0.0933724	0.889162	-0.110417	0.68596	0.667741		cell 667	0.972946		0.480895		0.32973
	cell 668	0.288406	-0.0676493	0.62276				cell 668	0.134128		0.479285		0.533523		cell 668	0.741664	0.866498	0.550514	0.403495	-0.36433		cell 668	0.869098		0.727854		0.87497
	cell 669	0.873619	0.636643	-0.254417				cell 669	0.580974		0.415329		0.262066		cell 669	0.693293	0.788191	-0.201511	-0.164159	0.861238		cell 669	0.897459		0.264101		0.705615
	cell 670	0.61584		0.899239				cell 670	0.703142		0.41282		0.510115		cell 670	0.753239	0.731717	0.111784	0.171145	0.745079		cell 670	0.616395		-0.336242		0.165489
	cell 671	0.0489163		0.83287				cell 671	0.809931		0.872381		0.518073		cell 671	0.913195	0.958709	0.0754489	0.696661	0.821526		cell 671	0.754603		0.653218		0.830527
	cell 672	-0.145988		0.0963805				cell 672	-0.36557		0.36681		-0.0318654		cell 672	0.518294	0.79793	-0.225586	0.132022	0.786537		cell 672	0.949644		0.768307		0.540812
	cell 673	0.163202		0.403214				cell 673	0.42206		-0.225042		0.629097		cell 673	0.937077	0.4577	0.0664381	0.509427	0.96102		cell 673	0.667578		-0.0399191		0.127104
	cell 674	0.146169		0.322672				cell 674	-0.0040556		0.0123273		0.127691		cell 674	0.784894	0.834649	-0.0368672	0.536796	0.16097		cell 674	0.336109		0.268279		0.0614919
	cell 675	0.210989		-0.0887839				cell 675	-0.189978		0.0352674		-0.20543		cell 675	0.990902	0.89908	0.343591	0.365893	0.818152		cell 675	0.53728		0.285743		0.727947
	cell 676	-0.303531		0.524435				cell 676	0.152894		0.304028		0.642318		cell 676	0.938345	0.315457	0.121774	0.422219	0.106181		cell 676	0.569095		0.448378		0.696962
	cell 677	0.52991		-0.311092				cell 677	0.523637		-0.226367		-0.577102		cell 677	0.553576	0.756193	0.425147	0.374426	0.452287		cell 677	0.884633		-0.407905		0.572384
	cell 678	0.64825		0.863235				cell 678	-0.189109		0.0901875		-0.0233337		cell 678	0.103344	-0.101513	0.941947	0.64204	0.768451		cell 678	0.69888		-0.249459		-0.176605
	cell 679	0.0343403		-0.173395				cell 679	0.732783		0.678		0.262089		cell 679	0.533127	-0.395748	0.429001	0.499152	0.543326		cell 679	0.856421		-0.528465		0.195582
	cell 680	0.865953		0.348985				cell 680	0.587485		0.615347		-0.204275		cell 680	0.637002	0.435643	0.10241	0.633318	0.566398		cell 680	0.72223		-0.0498207		-0.231193
	cell 681	0.735068		0.743867				cell 681	0.766988		0.292502		0.693221		cell 681	-0.00517891	0.517995	0.0981531	0.851596	-0.283293		cell 681	0.607713		-0.42836		0.808236
	cell 682	0.621536		0.859967				cell 682	0.465329		0.174574		0.488819		cell 682	0.65712	0.0310697	0.487844	0.809499	0.887774		cell 682	0.96691		-0.0942443		0.82653
	cell 683	0.87461		0.00507015				cell 683	0.806302		0.267124		0.652809		cell 683	0.859688	0.698709	0.581817	0.910684	-0.0706952		cell 683	0.88732		-0.0272465		0.565012
	cell 684	0.298515		-0.348584				cell 684	0.375295		0.0504484		0.673887		cell 684	0.889471	0.893298	0.606264	0.954112	0.623902		cell 684	0.847249		-0.281569		0.779939
	cell 685	0.684486		-0.0748895				cell 685	0.125479		0.715743		0.352474		cell 685	0.463783	0.9162	0.332886	0.684447	0.69902		cell 685	0.953609		-0.691598		-0.0989492
	cell 686	0.965863		-0.376247				cell 686	0.729525		0.289879		0.737902		cell 686	0.822275	0.0755336	0.840473	0.0513938	0.478817		cell 686	0.81532		-0.444183		-0.170811
	cell 687	0.381453		0.201905				cell 687	0.98042		0.801082		-0.308506		cell 687	0.758312	0.858435	0.758634	0.813466	0.855704		cell 687	0.971275		0.123756		0.383365
	cell 688	0.947736		-0.550329				cell 688	0.267518		0.19667		0.50064		cell 688	0.927215	0.634348	0.66003	0.888131	0.577307		cell 688	0.887591		0.0375376		0.45938
	cell 689	0.543152		0.0976093				cell 689	0.512994		0.694029		0.432102		cell 689	-0.206486	0.448707	0.629972	0.812518	-0.0240766		cell 689	-0.610934		0.194914		-0.569403
	cell 690	0.474981		0.526103				cell 690	0.52655		0.713764		-0.219828		cell 690	0.70261	-0.0503141	0.767925	0.255964	0.238393		cell 690	0.88777		-0.00132097		0.675608
	cell 691	0.23784		-0.192405				cell 691	-0.296918		0.826208		0.774478		cell 691	0.415862	0.351083	0.800904	0.0969198	0.522766		cell 691	0.395636		-0.0988065		0.0313706
	cell 692	0.628601		0.342375				cell 692	0.456304		0.713935		0.685141		cell 692	0.936155	0.784386	0.681703	0.212363	0.845299		cell 692	0.212548		0.0491655		0.378213
	cell 693	-0.198412		0.280296				cell 693	-0.183612		0.400669		0.752926		cell 693	0.651424	0.901146	0.594375	0.777208	0.511581		cell 693	0.936219		-0.280651		0.412779
	cell 694	0.752351		-0.329732				cell 694	0.828633		0.314711		0.58123		cell 694	0.526922	-0.210062	0.823101	0.651549	-0.802356		cell 694	0.80116		0.716398		0.647477
	cell 695	0.854495		0.65482				cell 695	0.929611		0.352324		0.544298		cell 695	0.796674	0.39608	0.608987	0.777252	0.662811		cell 695	0.870343		-0.462997		0.812207
	cell 696	0.0749054		-0.219788				cell 696	0.72622		-0.511342		0.376936		cell 696	0.855841	0.798011	0.114814	0.831029	-0.220192		cell 696	0.754107		-0.706853		0.76355
	cell 697	0.951453		0.592767				cell 697	0.937264		0.290727		0.0972947		cell 697	0.880101	0.821257	0.621506	0.88691	0.712816		cell 697	0.98979		0.0349718		0.496131
	cell 698	0.566489		0.183488				cell 698	0.855176		0.583852		0.499054		cell 698	0.91341	0.810238	0.700226	0.817913	0.605897		cell 698	0.762021		0.440352		0.726216
	cell 699	0.881746		0.250664				cell 699	0.647836		0.569335		0.357251		cell 699	0.869725	0.822081	0.712703	0.629578	0.206639		cell 699	0.911333		0.274316		-0.574488
	cell 700	0.965185		-0.40896				cell 700	0.81183		0.00301932		0.553711		cell 700	0.929516	0.884455	0.790855	0.775791	0.0808273		cell 700	0.63563		0.112846		-0.0777793
	cell 701	0.946293		0.635609				cell 701	-0.199124		-0.287671		0.0515463		cell 701	0.577725	0.477705	0.395573	0.469961	0.719948		cell 701	0.848496		0.712151		0.446278
	cell 702	0.942893		-0.146098				cell 702	0.714361		0.727677		0.593675		cell 702	0.959697	0.485172	0.682298	0.527683	0.0759978		cell 702	0.840414		0.322844		0.902562
	cell 703	0.947356		-0.295221				cell 703	0.891264		0.305793		-0.44384		cell 703	-0.109977	0.293713	0.462753	0.59505	0.7389		cell 703	0.613656		-0.237862		0.241355
	cell 704	0.369134		0.849411				cell 704	0.613762		0.759218		0.943651		cell 704	0.729901	0.589506	0.755466	0.815479	0.315136		cell 704	0.875776		0.0835392		-0.042499
	cell 705	0.271744		-0.341643				cell 705	0.295781		-0.353535		-0.159541		cell 705	0.877028	0.455329	0.596316	0.485756	0.379068		cell 705	0.890915		-0.263302		0.519552
	cell 706	0.724924		-0.472098				cell 706	0.103634		0.195496		0.606394		cell 706	0.517993	0.830127	-0.191913	0.660028	0.0625177		cell 706	0.731272		-0.268686		0.286879
	cell 707	0.905521		0.170007				cell 707	0.62243		-0.466612		-0.172517		cell 707	0.201312	0.513865	0.593285	0.738693	0.719931		cell 707	0.509438		0.0170882		0.55117
	cell 708	0.614618		0.704451				cell 708	0.914488		0.21761		-0.0589493		cell 708	0.72844	-0.220468	0.871319	0.256355	-0.279746		cell 708	0.635148		0.00133467		-0.529394
	cell 709	0.166055		-0.0362153				cell 709	0.554786		0.00488625		0.015814		cell 709	-0.536695	0.780488	0.246038	0.477055	0.192705		cell 709	0.870127		0.11922		0.507411
	cell 710	0.655154		0.444616				cell 710	0.736251		-0.328472		0.423169		cell 710	0.759158	0.853935	0.556092	0.775995	0.28979		cell 710	0.757863		0.130259		-0.212477
	cell 711	0.297004		-0.0786414				cell 711	0.568735		-0.338234		0.252857		cell 711	0.951804	0.613645	0.984152	0.460678	0.224789		cell 711	0.946749		-0.412628		0.192215
	cell 712	0.740445		0.948831				cell 712	0.502549		0.446733		-0.348373		cell 712	0.232029	0.698824	0.500724	0.808189	0.544707		cell 712	0.912929		-0.438899		0.23354
	cell 713	0.589103		0.715215				cell 713	0.670343		0.37067		-0.0890599		cell 713	0.633533	0.936044	0.732088	0.467122	0.53661		cell 713	0.901036		-0.126223		0.0989055
	cell 714	0.774991		-0.483743				cell 714	-0.331175		0.134459		0.13797		cell 714	0.87382	0.856885	0.376658	0.891705	0.908547		cell 714	0.740177		-0.55147		0.330021
	cell 715	0.701378		-0.171865				cell 715	0.523166		0.112387		-0.437088		cell 715	0.495442	0.205289	0.642519	0.904888	0.796877		cell 715	0.844779		0.347712		-0.225993
	cell 716	-0.321744		-0.338852				cell 716	0.813036		0.157324		-0.12061		cell 716	0.843996	0.248611	0.539004	0.479527	0.91239		cell 716	0.605179		-0.46507		0.506889
	cell 717	0.761611		0.515283				cell 717	0.0712325		0.759478		0.324504		cell 717	0.70437	0.719771	0.868888	0.64112	0.639582		cell 717	0.447064		-0.489661		-0.0962102
	cell 718	0.826603		0.228005				cell 718	0.640237		0.20939		-0.0826615		cell 718	0.577785	0.975522	0.716126	0.474314	0.807798		cell 718	0.815786		-0.244319		-0.416002
	cell 719	0.538805		0.650186				cell 719	0.466218		-0.499006		0.305214		cell 719	0.813443	0.0664829	0.544442	0.624519	0.695466		cell 719	0.848047		0.0253685		-0.0508925
	cell 720	0.45556		0.667243				cell 720	0.634467		-0.252287		0.175569		cell 720	0.949541	-0.426256	-0.45101	0.946955	0.733204		cell 720	0.544736		-0.468561		0.425884
	cell 721	0.792751		-0.119379				cell 721	0.456495		-0.05203		0.0822585		cell 721	0.13733	0.481706	0.784239	0.262409	0.919819		cell 721	0.824642		0.338925		0.773785
	cell 722	0.719327		0.751215				cell 722	0.691562		0.717335		0.377639		cell 722	-0.0239685	0.884049	0.858108	0.508235	0.813622		cell 722	0.474399		0.392366		-0.494147
	cell 723	0.723776		0.825006				cell 723	0.375699		0.557349		0.445414		cell 723	0.712125	0.922693	0.903753	0.791725	0.28208		cell 723	0.826551		0.0302248		-2.35076e-05
	cell 724	0.201704		0.788958				cell 724	-0.105518		-0.0537733		0.417648		cell 724	0.538405	0.888761	0.826707	0.5723	0.787046		cell 724	0.814075		0.242615		-0.230682
	cell 725	-0.566114		0.706142				cell 725	-0.392544		-0.211341		0.0546868		cell 725	0.448659	0.830933	0.837236	0.851149	0.781756		cell 725	0.643726		-0.44246		0.446971
	cell 726	0.686998		-0.209838				cell 726	0.627921		0.20086		0.424443		cell 726	0.840479	0.538483	0.0906832	0.763686	0.754485		cell 726	0.870979		0.334215		0.148734
	cell 727	0.211986		0.457962				cell 727	0.428435		0.505115		-0.234993		cell 727	0.436496	0.970578	0.675539	0.851794	0.294369		cell 727	0.923343		0.20576		0.32263
	cell 728	0.438944		-0.504235				cell 728	0.429318		-0.0131595		-0.0951807		cell 728	0.777974	-0.345716	0.441206	-0.366658	0.191853		cell 728	0.75874		-0.389598		0.630157
	cell 729	0.185023		0.724333				cell 729	0.492929		0.578003		-0.516859		cell 729	0.700055	0.877034	0.68913	0.187256	0.724312		cell 729	0.801478		-0.402807		0.439803
	cell 730	0.858763		0.526471				cell 730	0.282743		0.434099		0.323998		cell 730	0.560416	0.631175	0.782266	0.491189	0.444465		cell 730	0.821354		-0.156451		-0.0796936
	cell 731	0.529168		0.33473				cell 731	0.76905		0.888888		-0.408213		cell 731	0.313838	0.626879	0.866934	0.418647	0.513981		cell 731	0.764558		-0.381486		0.227133
	cell 732	0.708678		-0.0871021				cell 732	0.748957		0.466766		-0.0478832		cell 732	-0.533765	0.292545	-0.174399	0.801888	0.0130714		cell 732	0.798116		-0.419416		0.535459
	cell 733	0.0910454		0.314629				cell 733	-0.0595201		0.768844		-0.347143		cell 733	0.586509	0.0665715	-0.108707	0.432661	0.626059		cell 733	0.893383		-0.0975284		-0.0870208
	cell 734	0.6237		0.895135				cell 734	-0.216727		0.0503476		-0.138851		cell 734	0.572998	0.909116	0.401852	0.667099	0.710337		cell 734	0.810024		0.799863		0.642233
	cell 735	-0.370807		0.900769				cell 735	0.480468		0.0900015		-0.573888		cell 735	0.735722	0.887328	0.66853	0.96313	0.633149		cell 735	0.742589		0.128544		0.137625
	cell 736	-0.174843		0.627779				cell 736	0.294706		0.256929		0.11021		cell 736	0.903322	0.935506	-0.220881	0.873062	0.655622		cell 736	0.423571		0.562127		0.60945
	cell 737	0.14699		-0.35505				cell 737	0.669957		0.083195		-0.0445643		cell 737	0.757937	0.920555	-0.446095	-0.4174	0.44859		cell 737	0.88366		0.0165218		0.721882
	cell 738	0.47929		0.150741				cell 738	0.370318		0.409709		0.180806		cell 738	0.212225	0.88631	0.421588	-0.376003	-0.286406		cell 738	0.686803		-0.539703		0.395527
	cell 739	-0.248335		0.72599				cell 739	0.672858		-0.390968		0.416278		cell 739	0.836204	0.682317	0.768411	0.944516	0.81378		cell 739	0.863263		-0.420454		0.0215373
	cell 740	0.355645		-0.675426				cell 740	-0.576159		0.628726		0.63683		cell 740	0.771875	0.942833	0.494808	0.982163	0.801549		cell 740	0.857397		0.2861		0.244643
	cell 741	-0.00469992		-0.361792				cell 741	-0.321247		-0.201442		0.176567		cell 741	0.618691	-0.38932	0.131381	0.00836566	0.860367		cell 741	0.45088		-0.318419		0.494193
	cell 742	0.594332		0.1635				cell 742	0.830767		-0.43778		0.438269		cell 742	0.922285	0.400803	0.588274	0.629371	0.366955		cell 742	0.912255		0.315566		-0.0622075
	cell 743	0.838291		-0.544871				cell 743	0.924691		-0.414865		-0.31355		cell 743	0.657726	0.727239	-0.175788	0.782597	0.932748		cell 743	0.829243		-0.513149		-0.101288
	cell 744	0.684382		-0.58435				cell 744	0.883311		0.370453		-0.13393		cell 744	-0.119271	-0.430215	0.281958	0.479721	0.531554		cell 744	0.517565		0.337856		-0.0454601
	cell 745	0.860553		0.36215				cell 745	0.0441519		0.409762		0.310032		cell 745	0.433711	0.413215	-0.0929053	0.176069	0.951019		cell 745	0.808709		0.172616		0.974011
	cell 746	0.788833		-0.35339				cell 746	0.769603		-0.562473		0.258472		cell 746	0.475143	0.6765	0.304609	0.170661	0.745972		cell 746	0.828704		-0.259198		0.0196172
	cell 747	0.892763		0.433278				cell 747	0.37554		0.1541		0.380518		cell 747	0.761068	0.74831	-0.151753	0.530932	0.805188		cell 747	0.461738		0.560744		-0.365701
	cell 748	-0.523639		0.0684528				cell 748	0.719568		-0.00618694		-0.289462		cell 748	0.194711	0.571388	0.687348	0.022132	0.224701		cell 748	0.62831		-0.054453		0.0977663
	cell 749	0.759899		-0.46606				cell 749	0.887413		0.911824		0.577126		cell 749	0.41016	0.688595	0.701	0.733483	-0.0722041		cell 749	0.828051		-0.0707669		0.116566
	cell 750	0.143015		0.541318				cell 750	-0.248448		0.0686543		-0.175585		cell 750	0.734629	0.597683	0.0707867	-0.202302	0.18035		cell 750	0.909262		0.39646		0.607296
	cell 751	0.292499		-0.0635891				cell 751	-0.0148429		0.114585		-0.566434		cell 751	-0.0595331	0.716499	0.00887107	0.630022	-0.450459		cell 751	0.88656		0.113776		-0.0284973
	cell 752	0.9257		0.709746				cell 752	0.60547		0.757638		0.661863		cell 752	0.103709	0.459619	0.678374	0.628826	-0.178335		cell 752	0.259268		0.400907		-0.240779
	cell 753	0.0949832		0.641808				cell 753	0.726282		0.590895		-0.0873496		cell 753	0.737288	0.883961	0.760882	0.251353	0.53961		cell 753	0.913881		-0.155445		0.635632
	cell 754	0.354159		0.857781				cell 754	0.913159		-0.174166		0.447777		cell 754	0.521463	0.286178	-0.295337	0.854644	-0.526526		cell 754	0.88417		-0.271999		-0.172298
	cell 755	-0.248578		0.627674				cell 755	0.287025		0.248943		0.0525706		cell 755	0.60931	0.573706	-0.278622	0.830096	0.454108		cell 755	-0.398443		-0.36944		0.659172
	cell 756	0.634239		-0.145299				cell 756	0.803393		0.193102		-0.322902		cell 756	0.977665	0.41377	0.549947	0.889581	0.867243		cell 756	0.849024		0.25331		-0.174388
	cell 757	0.783205		0.0319957				cell 757	0.503603		0.662384		0.30796		cell 757	0.91646	0.505875	0.0741252	0.900419	0.386294		cell 757	0.897183		0.0324245		0.367168
	cell 758	0.171377		-0.379554				cell 758	0.951991		-0.16084		-0.0458849		cell 758	0.608468	0.677035	0.455356	0.961793	0.401452		cell 758	0.498943		0.70021		-0.448006
	cell 759	0.888479		0.27738				cell 759	0.433731		0.417621		0.31429		cell 759	0.728736	0.873455	0.154829	0.337386	0.271935		cell 759	0.91375		0.0957044		-0.303873
	cell 760	0.862711		0.186887				cell 760	-0.400009		0.587889		-0.0648111		cell 760	0.974123	0.786973	0.472113	0.0172339	0.519358		cell 760	0.881365		-0.313413		-0.0313472
	cell 761	0.652365		0.713801				cell 761	0.339755		-0.249686		-0.0770543		cell 761	0.63034	0.0976057	0.0304483	0.47539	0.346069		cell 761	0.854112		-0.472944		-0.22124
	cell 762	0.294538		-0.381409				cell 762	-0.0627233		0.210296		0.284798		cell 762	0.413096	0.510028	-0.376719	0.723031	0.32973		cell 762	0.904513		0.373061		0.337134
	cell 763	0.37991		0.509105				cell 763	0.80587		-0.0424981		0.258624		cell 763	0.47927	0.5216	0.0446029	0.912493	0.824807		cell 763	0.559006		-0.74226		0.291998
	cell 764	0.591701		0.0714491				cell 764	0.489554				-0.340535		cell 764	-0.341555	0.928236	-0.0646391	0.806041	0.13127		cell 764	0.706055		-0.321038		-0.289583
	cell 765	0.913763		0.0666899				cell 765	-0.238023				0.387536		cell 765	0.627067	0.4934	0.156517	0.736482	0.796654		cell 765	0.953506		0.252165		-0.154299
	cell 766	-0.174165		0.107408				cell 766	0.687647				0.096814		cell 766	-0.40416	0.945825	0.515314	0.713849	0.87497		cell 766	0.787467		-0.606119		0.124355
	cell 767	0.648154		-0.617793				cell 767	0.573723				0.11212		cell 767	-0.258333	0.791829	0.264488	0.602516	0.705615		cell 767	0.975361		-0.20603		-0.147552
	cell 768	0.849183		0.243755				cell 768	0.790478				0.748832		cell 768	0.962881	0.813055	0.455569	0.873759	0.830527		cell 768	0.61616		0.509872		0.471987
	cell 769	0.882453		0.412214				cell 769	0.0863027				-0.571287		cell 769	-0.576492	0.341664	0.72532	0.107639	0.910808		cell 769	0.601748		0.375004		-0.0927778
	cell 770	-0.357372		0.6664				cell 770	0.786741				-0.753425		cell 770	0.774038	0.879022	0.717628	0.779761	0.540812		cell 770	0.53158		0.423005		0.685159
	cell 771	0.658918		-0.599379				cell 771	0.649867				-0.264141		cell 771	0.57411	0.927355	0.817976	0.869907	0.488061		cell 771	0.478995		0.631561		-0.0381412
	cell 772	0.41161		-0.69491				cell 772	0.41812				0.0292603		cell 772	0.449187	0.743039	0.49658	-0.199085	-0.10338		cell 772	0.878148		-0.12503		-0.337772
	cell 773	0.889287		-0.052705				cell 773	0.027263				0.930698		cell 773	0.655553	0.838806	0.582509	0.442592	0.0314428		cell 773	0.95991		-0.45552		-0.0262017
	cell 774	0.0503588		0.410183				cell 774	0.700914				-0.438299		cell 774	0.642971	0.823256	0.0369236	0.0240351	0.325396		cell 774	0.852609		0.185896		0.504973
	cell 775	0.68142		0.206129				cell 775	0.56948				-0.0156454		cell 775	0.202156	0.912759	-0.0988961	0.808988	0.558141		cell 775	0.93129		0.69597		0.765634
	cell 776	0.874297		-0.52795				cell 776	0.578301				-0.265307		cell 776	0.374963	0.925733	0.871792	0.897149	0.510857		cell 776	0.781213		0.731345		-0.266715
	cell 777	0.230195		-0.027635				cell 777	0.200313				-0.296944		cell 777	-0.0241102	0.560191	-0.243887	0.75577	0.696962		cell 777	0.947912		0.688278		0.469179
	cell 778	0.647365		0.952582				cell 778	-0.0339909				-0.656414		cell 778	0.808482	0.822005	0.753315	0.632841	0.585263		cell 778	0.132795		0.722692		0.172048
	cell 779	-0.239678		0.0363641				cell 779	0.566104				-0.283329		cell 779	0.0404457	0.4005	0.603699	0.121725	0.691649		cell 779	0.798302		0.243481		-0.336147
	cell 780	0.666136		0.0518067				cell 780	0.776443				-0.470162		cell 780	0.418929	0.477777	0.784263	0.577073	0.634818		cell 780	0.409109		0.242456		0.902382
	cell 781	0.85376		-0.0117094				cell 781	0.478165				0.0977776		cell 781	0.856874	0.837011	0.172963	0.655922	0.907845		cell 781	0.921323		0.435582		-0.0336449
	cell 782	0.92132		0.670277				cell 782	0.437057				-0.206681		cell 782	-0.325156	0.728986	0.449105	0.0386684	0.418741		cell 782	0.372834		-0.156096		0.591903
	cell 783	0.463236		0.353291				cell 783	0.271069				0.689347		cell 783	0.747817	0.0736399	-0.197388	0.609833	0.626335		cell 783	0.577449		-0.0626814		0.506386
	cell 784	0.606052		0.582628				cell 784	0.902102				0.381335		cell 784	-0.184079	0.683496	0.335675	0.626224	0.779245		cell 784	0.815514		-0.551477		0.664589
	cell 785	0.794439		0.632625				cell 785	0.656239				-0.184389		cell 785	-0.0367472	0.735801	0.935821	0.849546	0.413533		cell 785	0.498491		0.583987		0.565134
	cell 786	0.771511		-0.387619				cell 786	-0.314436						cell 786	-0.0158433	0.505122	-0.373176	0.812113	0.462356		cell 786	0.927551		0.00956138		0.826848
	cell 787	0.208759		-0.236554				cell 787	0.827221						cell 787	0.0228295	-0.0712883	0.370658	0.688573	0.572384		cell 787	0.876169		0.792347		0.49122
	cell 788	0.466573		-0.535681				cell 788	0.755752						cell 788	0.314657	0.760869	0.192404	0.77307	0.846043		cell 788	0.643235		0.13834		0.322223
	cell 789	0.747171		-0.243522				cell 789	0.0649129						cell 789	0.0175406	0.849006	0.387304	0.693685	0.665438		cell 789	0.864866		0.387985		0.356391
	cell 790	0.717021		-0.498766				cell 790	0.588367						cell 790	0.318088	0.81926	-0.289397	0.247837	0.941063		cell 790	0.778607				0.546917
	cell 791	0.738936		0.182186				cell 791	0.552909						cell 791	0.781131	-0.0193106	0.588606	0.454085	0.651406		cell 791	0.871862				0.409674
	cell 792	0.48666						cell 792	0.109487						cell 792	0.798446	0.795284	-0.19196	0.851926	0.879643		cell 792	0.527107				0.103277
	cell 793	0.0524422						cell 793	0.506284						cell 793	0.538455	0.875154	0.615	0.162647	0.603294		cell 793	0.602666				-0.309344
	cell 794	0.275661						cell 794	-0.0238502						cell 794	-0.0654296	0.582042	0.570785	0.708021	0.620072		cell 794	0.907347				0.617612
	cell 795	0.711849						cell 795	0.367816						cell 795	-0.438416	0.929425	0.534563	0.517942	0.745247		cell 795	0.758816				0.712512
	cell 796	0.602393						cell 796	0.84952						cell 796	0.709378	0.494156	0.134014	0.114136	0.105479		cell 796	0.848556				-0.151966
	cell 797	-0.401064						cell 797	0.0872437						cell 797	0.568538	0.634853	0.175944	0.158925	0.58288		cell 797	0.953577				-0.0634085
	cell 798	0.488448						cell 798	0.072477						cell 798	0.447153	0.88369	0.684404	0.831663	0.527412		cell 798	0.812235				0.117441
	cell 799	0.659856						cell 799	-0.039931						cell 799	0.595746	0.421857	0.658694	0.9015	0.823908		cell 799	0.602636				0.852881
	cell 800	0.20453						cell 800	0.248342						cell 800	0.742989	0.537626	-0.110037	0.7664	0.773203		cell 800	0.974287				0.668809
	cell 801	0.772242						cell 801	0.78993						cell 801	0.0765464	0.661225	0.341397	0.30039	0.905076		cell 801	0.800583				-0.206845
	cell 802	0.78723						cell 802	0.656428						cell 802	-0.231817	0.920912	-0.192178	-0.233469	0.755055		cell 802	0.698721				0.223194
	cell 803	-0.14498						cell 803	0.604431						cell 803	0.153578	0.763709	0.532001	0.845987	0.106689		cell 803	0.919917				0.708656
	cell 804	0.592156						cell 804	0.726366						cell 804	0.149774	-0.393326	0.0613038	0.711982	0.373233		cell 804	0.724911				0.117482
	cell 805	0.611641						cell 805	0.855589						cell 805	0.88379	0.48998	0.280335	0.804111	0.699221		cell 805	0.963766				0.63325
	cell 806	0.946147						cell 806	0.795019						cell 806	0.937435	0.223394	-0.324926	0.465179	0.567556		cell 806	0.716196
	cell 807	0.290936						cell 807	-0.0567227						cell 807	0.904243	0.531321	-0.085704	0.304329	0.45586		cell 807	0.897562
	cell 808	0.686318						cell 808	0.874534						cell 808	0.948631	-0.503221	0.214509	0.733575	0.838973		cell 808	0.786214
	cell 809	0.394303						cell 809	0.00826622						cell 809	0.48968	0.679976	-0.148624	0.531305	0.697725		cell 809	0.569159
	cell 810	0.741393						cell 810	-0.0485544						cell 810	0.735466	0.843611	0.474128	0.435539	0.606659		cell 810	0.710977
	cell 811	0.596409						cell 811	0.864385						cell 811	0.188786	-0.0140654	0.198308	0.789294	0.706363		cell 811	0.61042
	cell 812	0.604159						cell 812	0.910982						cell 812	-0.453378	0.714785	0.695709	0.465155	0.549801		cell 812	0.828249
	cell 813	0.519688						cell 813	0.678871						cell 813	-0.389508	0.7925	0.90563	0.782528	0.55144		cell 813	0.929824
	cell 814	0.337617						cell 814	-0.0181157						cell 814	0.037807	0.799505	0.798147	0.313923	0.375115		cell 814	0.545974
	cell 815	0.295104						cell 815	0.800406						cell 815	0.426211	0.73614	0.709913		0.842518		cell 815	0.56349
	cell 816	0.136117						cell 816	0.475305						cell 816	0.984434	0.782622	0.871433		0.747753		cell 816	0.545583
	cell 817	0.666024						cell 817	0.788548						cell 817	0.854243	0.176325	0.902732		0.857157		cell 817	0.854307
	cell 818	0.724878						cell 818	0.790365						cell 818	0.873732	0.518356	0.877432		-0.176605		cell 818	0.9441
	cell 819	0.73181						cell 819	0.905841						cell 819	0.929013	0.669167	0.677684		-0.130838		cell 819	0.643637
	cell 820	0.695936						cell 820	0.0427081						cell 820	0.130204	0.884471	0.770589		0.648289		cell 820	-0.216441
	cell 821	0.770053						cell 821	0.540356						cell 821	0.787761	0.585277	0.962293		0.805751		cell 821	0.665573
	cell 822	0.675935						cell 822	-0.123732						cell 822	0.0674711	0.964337	0.911498		0.651307		cell 822	0.857726
	cell 823	0.0770688						cell 823	0.823695						cell 823	0.235576	0.608471	0.948228		-0.611838		cell 823	0.826488
	cell 824	0.729016						cell 824	0.815747						cell 824	0.924773	0.792449	0.599924		0.649715		cell 824	0.602675
	cell 825	-0.0465076						cell 825	0.498656						cell 825	-0.422759	0.875003	0.938483		0.888375		cell 825	0.0193111
	cell 826	0.810074						cell 826	0.696977						cell 826	0.0990233	0.841865	0.659458		0.71878		cell 826	0.69457
	cell 827	0.841661						cell 827	0.790431						cell 827	0.32172	0.664493	0.810219		-0.0614669		cell 827	0.891347
	cell 828	0.843896						cell 828	0.649679						cell 828	0.0307506	0.865238	0.731298		-0.0989492		cell 828	0.781004
	cell 829	0.574676						cell 829	-0.215385						cell 829	-0.276477	0.738261	0.480895		0.28059		cell 829	0.670432
	cell 830	0.211498						cell 830	0.521508						cell 830	0.925617	0.893947	0.727854		-0.150397		cell 830	0.680195
	cell 831	0.734032						cell 831	0.130577						cell 831	0.436779	0.782463	-0.0856391		0.785265		cell 831	0.831564
	cell 832	0.64345						cell 832	0.664366						cell 832	0.85928	0.602092	0.784379		-0.32732		cell 832	0.807886
	cell 833	0.320404						cell 833	0.668058						cell 833	0.951263	0.597648	0.715338		0.596292		cell 833	0.919584
	cell 834	0.655974						cell 834	-0.102448						cell 834	0.904202	0.833003	0.894867		0.58092		cell 834	0.636867
	cell 835	0.588073						cell 835	0.477863						cell 835	0.88044	0.448791	0.470162		-0.170811		cell 835	0.58041
	cell 836	0.141319						cell 836	0.857952						cell 836	0.818527	0.284405	0.860181		0.45938		cell 836	0.772847
	cell 837	0.526369						cell 837	0.0754531						cell 837	0.948312	0.711272	0.653218		-0.569403		cell 837	0.619268
	cell 838	0.364696						cell 838	0.936149						cell 838	0.657378	0.491501	0.254622		0.802349		cell 838	0.724139
	cell 839	0.755849						cell 839	0.577627						cell 839	0.85851	0.676856	0.873453		0.299783		cell 839	0.891224
	cell 840	0.903733						cell 840	0.654974						cell 840	0.582083	0.251728	0.71532		0.274147		cell 840	0.817608
	cell 841	0.863425						cell 841	0.242957						cell 841	-0.0771065	0.788496	0.188247		0.378213		cell 841	0.421762
	cell 842	0.371192						cell 842	0.635019						cell 842	0.648324		0.213963		0.0375364		cell 842	0.662316
	cell 843	0.282148						cell 843	0.000672035						cell 843	0.886475		0.57367		0.125738		cell 843	0.61965
	cell 844	0.776514						cell 844	0.716795						cell 844	0.740703		0.268279		-0.182189		cell 844	0.475866
	cell 845	0.889021						cell 845	0.288926						cell 845	0.80543		0.387595		0.399564		cell 845	0.781786
	cell 846	0.542223						cell 846	0.623666						cell 846	0.831236		0.717766		0.496131		cell 846	0.854636
	cell 847	0.70376						cell 847	0.559189						cell 847	0.307454		0.700761		-0.359509		cell 847	0.605738
	cell 848	0.852673						cell 848	0.362154						cell 848	0.681895		0.812979		0.317465		cell 848	0.932321
	cell 849	0.160092						cell 849	0.35976						cell 849	0.727168		0.0718775		0.111565		cell 849	0.522145
	cell 850	0.937793						cell 850	0.729765						cell 850	0.797711		0.94192		0.219544		cell 850	0.913974
	cell 851	-0.0963532						cell 851	0.709511						cell 851	-0.0270884		0.750912		0.607733		cell 851	0.734991
	cell 852	0.658003						cell 852	0.912819						cell 852	0.645216		0.684418		0.489572		cell 852	0.629295
	cell 853	0.479519						cell 853	0.649792						cell 853	0.642067		0.422964		-0.0375992		cell 853	0.764741
	cell 854	0.664142						cell 854	0.627891						cell 854	0.616395		-0.0942443		-0.259266		cell 854	0.360027
	cell 855	0.185213						cell 855	0.541715						cell 855	0.0556255		0.271894		-0.0562945		cell 855	0.733886
	cell 856	-0.250284						cell 856	0.913634						cell 856	0.949644		0.738101		0.853114		cell 856	0.943238
	cell 857	0.709512						cell 857	0.14142						cell 857	0.336109		0.907893		0.902562		cell 857	0.879025
	cell 858	0.807897						cell 858	0.668301						cell 858	0.972948		-0.444183		0.241355		cell 858	-0.0806551
	cell 859	0.81697						cell 859	0.770731						cell 859	0.771917		0.709742		0.489001		cell 859	0.708612
	cell 860	0.434808						cell 860	0.177024						cell 860	0.569095		0.645542		0.76673		cell 860	0.850157
	cell 861	0.506913						cell 861	0.727123						cell 861	0.884633		-0.00132097		0.600625		cell 861	0.536942
	cell 862	0.338564						cell 862	0.632971						cell 862	0.742346		0.860096		0.519552		cell 862	0.896503
	cell 863	0.438352						cell 863	0.730238						cell 863	0.927316		0.677137		0.781865		cell 863	-0.224872
	cell 864	0.707562						cell 864	0.838847						cell 864	0.69888		0.722907		0.522529		cell 864	0.45911
	cell 865	-0.272051						cell 865	0.692988						cell 865	0.630597		0.757577		0.631979		cell 865	0.620791
	cell 866	0.49461						cell 866	0.0661078						cell 866	0.187751		-0.462997		0.55117		cell 866	0.722388
	cell 867	0.115789						cell 867	0.122471						cell 867	0.973962		0.860979		0.906796		cell 867	0.573845
	cell 868	0.164011						cell 868	0.01725						cell 868	0.757232		0.0349718		0.065387		cell 868	0.924116
	cell 869	0.166147						cell 869	0.568803						cell 869	0.536135		0.440352		0.57502		cell 869	0.942802
	cell 870	0.956062						cell 870	-0.0629059						cell 870	0.122009		0.274316		0.936752		cell 870	0.88378
	cell 871	0.71705						cell 871	0.384772						cell 871	0.870395		0.879573		0.618012		cell 871	0.681736
	cell 872	0.808213						cell 872	0.82984						cell 872	0.289949		0.794197		0.149887		cell 872	0.731202
	cell 873	0.765748						cell 873	0.739242						cell 873	0.982766		0.712151		0.714849		cell 873	0.0450919
	cell 874	0.497706						cell 874	0.513829						cell 874	0.64781		0.322844		0.818095		cell 874	0.73635
	cell 875	0.551375						cell 875	0.410522						cell 875	0.967899		0.868175		0.808173		cell 875	0.832201
	cell 876	0.111601						cell 876	0.865471						cell 876	0.291841		0.0835392		0.0989055		cell 876	0.946735
	cell 877	0.809339						cell 877	0.695283						cell 877	0.81532		0.799103		0.2556		cell 877	0.821272
	cell 878	-0.406933						cell 878	0.654044						cell 878	0.971275		0.823762		0.909579		cell 878	0.962379
	cell 879	0.850567						cell 879	0.563257						cell 879	0.887591		0.595126		0.66129		cell 879	0.423502
	cell 880	0.14966						cell 880	0.455602						cell 880	0.395636		-0.608316		0.876908		cell 880	0.563718
	cell 881	0.828876						cell 881	0.560367						cell 881	0.936219		0.0170882		0.665332		cell 881	0.85568
	cell 882	0.508989						cell 882	0.178524						cell 882	0.80116		0.870636		0.425884		cell 882	0.712424
	cell 883	0.817903						cell 883	0.228867						cell 883	0.870343		0.401457		0.338758		cell 883	0.488568
	cell 884	0.438826						cell 884	0.328896						cell 884	0.98979		0.492745		0.507682		cell 884	0.342958
	cell 885	0.924486						cell 885	0.528044						cell 885	0.709159		0.877999		0.879351		cell 885	0.615405
	cell 886	0.606471						cell 886	0.812174						cell 886	0.63563		0.833669		-0.494147		cell 886	0.504693
	cell 887	0.291851						cell 887	0.860594						cell 887	0.737285		0.630373		-2.35076e-05		cell 887	0.943518
	cell 888	0.687938						cell 888	0.830508						cell 888	0.875776		0.913071		-0.230682		cell 888	0.571648
	cell 889	0.799081						cell 889	0.715914						cell 889	0.509438		0.80396		0.446971		cell 889	0.591966
	cell 890	0.100556						cell 890	0.584651						cell 890	0.635148		0.893069		0.795665		cell 890	0.79145
	cell 891	0.662393						cell 891	0.200929						cell 891	0.757863		0.347712		0.329107		cell 891	-0.41645
	cell 892	0.399207						cell 892	0.659579						cell 892	0.142328		0.781357		0.32263		cell 892	0.644162
	cell 893	0.71809						cell 893	0.787563						cell 893	0.844779		-0.114522		0.630157		cell 893	0.788666
	cell 894	0.792117						cell 894	0.617877						cell 894	0.922518		-0.468561		0.824698		cell 894	0.404502
	cell 895	0.560431						cell 895	0.391061						cell 895	0.235846		0.721085		-0.0796936		cell 895	0.588925
	cell 896	0.428116						cell 896	0.781558						cell 896	0.848047		0.686457		0.899563		cell 896	0.755415
	cell 897	0.837273						cell 897	0.424399						cell 897	0.544736		-0.0799457		0.286424		cell 897	0.935334
	cell 898	0.518106						cell 898	0.459792						cell 898	0.496357		-0.0489376		-0.242885		cell 898	0.410114
	cell 899	0.768345						cell 899	0.0172674						cell 899	0.923343		0.919076		-0.711504		cell 899	0.934067
	cell 900	0.914215						cell 900	0.519854						cell 900	0.75874		0.242615		-0.0870208		cell 900	0.683997
	cell 901	0.715239						cell 901	0.456664						cell 901	0.801478		0.707281		0.888295		cell 901	0.228939
	cell 902	0.860768						cell 902	0.701804						cell 902	0.193513		0.591403		0.979602		cell 902	0.689589
	cell 903	-0.0878113						cell 903	0.550425						cell 903	0.810024		0.917211		0.130573		cell 903	0.591268
	cell 904	0.438097						cell 904	0.46201						cell 904	0.808709		0.889118		0.466056		cell 904	0.175913
	cell 905	-0.136127						cell 905	0.778215						cell 905	0.828704		0.22753		0.701908		cell 905	0.622356
	cell 906	0.48167						cell 906	0.674534						cell 906	0.62831		-0.0280504		0.606233		cell 906	0.96517
	cell 907	0.807232						cell 907	0.354925						cell 907	-0.398443		0.92031		0.267271		cell 907	0.952444
	cell 908	0.129528						cell 908	-0.108269						cell 908	-0.0494304		-0.156451		0.827835		cell 908	0.954274
	cell 909	0.906067						cell 909	0.716419						cell 909	0.71173		0.434006		-0.361854		cell 909	0.899379
	cell 910	0.374644						cell 910	0.410805						cell 910	0.854112		0.305568		-0.75382		cell 910	0.753432
	cell 911	0.49014						cell 911	0.748115						cell 911	0.825212		0.942682		0.580976		cell 911	0.403804
	cell 912	0.406761						cell 912	0.717234						cell 912	0.838785		0.917418		0.494193		cell 912	0.643291
	cell 913	0.772195						cell 913	0.57157						cell 913	0.61616		0.890709		-0.736731		cell 913	0.970557
	cell 914	-0.296261						cell 914	-0.157052						cell 914	0.878148		0.950112		0.578604		cell 914	0.666197
	cell 915	0.47324						cell 915	0.802506						cell 915	0.95991		0.797442		0.0196172		cell 915	0.682842
	cell 916	0.546948						cell 916	0.659342						cell 916	0.758613		0.671745		0.74169		cell 916	0.484769
	cell 917	-0.214194						cell 917	0.704126						cell 917	0.498491		0.982332		0.107985		cell 917	0.810316
	cell 918	0.569358						cell 918	0.0747559						cell 918	0.807466		-0.539703		0.423309		cell 918	0.668579
	cell 919	0.479485						cell 919	0.254399						cell 919	0.778607		0.841881		0.607296		cell 919	0.0315076
	cell 920	0.498794						cell 920	0.488325						cell 920	0.407756		0.949764		0.610395		cell 920	0.806762
	cell 921	0.776432						cell 921	0.304912						cell 921	0.527107		0.186428		0.734281		cell 921	0.68996
	cell 922	0.696564						cell 922	0.298606						cell 922	0.331802		0.637484		0.363895		cell 922	0.117909
	cell 923	0.956111						cell 923	0.463757						cell 923	0.297075		0.153224		0.680345		cell 923	0.310417
	cell 924	0.629572						cell 924	0.806783						cell 924	0.848556		0.337856		0.76139		cell 924	0.792335
	cell 925	0.629469						cell 925	0.471372						cell 925	0.798822		0.869643		0.599022		cell 925	0.509516
	cell 926	-0.240058						cell 926	0.902899						cell 926	0.767566		0.840393		0.659172		cell 926	0.849778
	cell 927	0.84427						cell 927	0.545749						cell 927	0.816087		0.454761		0.883771		cell 927	-0.223212
	cell 928	0.797718						cell 928	0.267607						cell 928	-0.00498947		0.62315		0.367168		cell 928	0.856654
	cell 929	0.913269						cell 929	0.304441						cell 929	0.812235		0.900654		0.719063		cell 929	0.294185
	cell 930	-0.452647						cell 930	0.742978						cell 930	0.974287		0.837651		0.867572		cell 930	0.690859
	cell 931	0.788894						cell 931	0.187344						cell 931	0.919917		0.250477		0.363989		cell 931	0.314357
	cell 932	0.952728						cell 932	0.871033						cell 932	0.724911		0.841094		0.335993		cell 932	0.805035
	cell 933	0.282231						cell 933	0.408366						cell 933	0.786214		0.400907		0.75819		cell 933	0.550296
	cell 934	0.157096						cell 934	0.671795						cell 934	0.569159		-0.155445		0.4788		cell 934	0.233374
	cell 935	0.738792						cell 935	0.238319						cell 935	0.61042		0.685834		0.75212		cell 935	0.872961
	cell 936	0.790612						cell 936	0.159629						cell 936	0.425208		0.8168		-0.289583		cell 936	0.911578
	cell 937	0.904204						cell 937	0.671452						cell 937	0.545974		0.833404		0.834788		cell 937	0.59875
	cell 938	0.339524						cell 938	0.352839						cell 938	0.775054		0.0821868		0.713086		cell 938	0.588552
	cell 939	0.62686						cell 939	0.730488						cell 939	0.665573		0.517473		0.0671026		cell 939	0.607664
	cell 940	0.200757						cell 940	0.718464						cell 940	0.891347		-0.250439		0.34245		cell 940	0.119605
	cell 941	0.737626						cell 941	0.554746						cell 941	0.670432		0.872422		0.537314		cell 941	0.746514
	cell 942	0.798803						cell 942	-0.0274827						cell 942	0.680195		0.773073		0.685159		cell 942	0.542186
	cell 943	0.213306						cell 943	0.473032						cell 943	0.919584		0.724032		0.514452		cell 943	0.454512
	cell 944	0.929274						cell 944	0.7642						cell 944	0.58041		0.70021		0.713352		cell 944	-0.278918
	cell 945	-0.00847385						cell 945	0.859643						cell 945	0.724139		0.0957044		0.44309		cell 945	0.89456
	cell 946	0.273264						cell 946	0.758466						cell 946	0.421762		0.453622		0.353647		cell 946	0.766201
	cell 947	0.230082						cell 947	0.746291						cell 947	0.468078		0.362707		0.617578		cell 947	0.899077
	cell 948	0.614306						cell 948	0.52589						cell 948	0.932321		-0.313413		0.620056		cell 948	0.450223
	cell 949	-0.500761						cell 949	0.761862						cell 949	0.913974		0.941748		0.640432		cell 949	0.867689
	cell 950	0.0907789						cell 950	0.630844						cell 950	0.79998		0.780554		0.469179		cell 950	0.842787
	cell 951	0.961934						cell 951	0.804696						cell 951	0.695902		0.621054		0.172048		cell 951	0.147891
	cell 952	0.39728						cell 952	0.479201						cell 952	0.733886		0.252165		0.114466		cell 952	0.163205
	cell 953	0.249448						cell 953	0.719233						cell 953	0.456691		0.891351		0.258041		cell 953	-0.177299
	cell 954	0.856109						cell 954	0.0496382						cell 954	0.943238		-0.20603		0.550143		cell 954	0.121463
	cell 955	0.643079						cell 955	-0.0420802						cell 955	0.879025		0.837356		0.0394916		cell 955	-0.067082
	cell 956	0.38607						cell 956	0.736626						cell 956	0.644548		0.901463		0.335789		cell 956	0.810822
	cell 957	0.825034						cell 957	0.576802						cell 957	0.708612		0.423005		0.565046		cell 957	0.508855
	cell 958	0.820897						cell 958	0.353045						cell 958	0.314594		0.88088		0.591903		cell 958	0.845462
	cell 959	0.562392						cell 959	0.455104						cell 959	0.150491		0.425054		0.506386		cell 959	0.756183
	cell 960	0.686723						cell 960	0.692395						cell 960	0.679393		0.811474		0.593555		cell 960	0.644755
	cell 961	0.544785						cell 961	0.615933						cell 961	0.900725		0.470761		0.360312		cell 961	0.705956
	cell 962	0.280001						cell 962	0.411035						cell 962	0.381027		0.729391		0.794352		cell 962	0.026342
	cell 963	0.568815						cell 963	0.186177						cell 963	0.721747		0.759112		0.826848		cell 963	0.598506
	cell 964	0.893963						cell 964	0.512084						cell 964	0.896503		0.185896		0.639965		cell 964	0.260184
	cell 965	0.803708						cell 965	0.227335						cell 965	-0.224872		0.181664		0.356391		cell 965	0.963418
	cell 966	0.897201						cell 966	0.114181						cell 966	0.45911		0.69597		0.686725		cell 966	0.83257
	cell 967	0.891619						cell 967	0.490676						cell 967	0.839385		0.731345		0.790537		cell 967	0.6774
	cell 968	0.904601						cell 968	0.897937						cell 968	0.620791		0.699096		0.886408		cell 968	0.898534
	cell 969	0.826777						cell 969	0.51043						cell 969	0.927263		0.688278		0.579454		cell 969	0.928728
	cell 970	0.764969						cell 970	0.883392						cell 970	0.573358		0.0607994		0.685544		cell 970	0.783756
	cell 971	0.874205						cell 971	0.593004						cell 971	0.722388		-0.21008		0.52532		cell 971	0.192245
	cell 972	0.167339						cell 972	0.76782						cell 972	0.573845		0.436217		0.781834		cell 972	0.905083
	cell 973	0.800073						cell 973	0.674285						cell 973	0.924116		0.722692		0.358318		cell 973	0.785044
	cell 974	0.472303						cell 974	0.642668						cell 974	0.942802		-0.0328509		0.548392		cell 974	0.552186
	cell 975	0.548522						cell 975	0.283593						cell 975	0.88378		0.234388		0.675248		cell 975	0.409709
	cell 976	0.328144						cell 976	-0.557397						cell 976	-0.0124204		0.0250451		-0.309344		cell 976	0.880693
	cell 977	0.457605						cell 977	0.369186						cell 977	0.0450919		0.217948		0.521398		cell 977	-0.136278
	cell 978	0.708702						cell 978	0.95893						cell 978	0.53671		0.688666		0.617612		cell 978	0.458298
	cell 979	0.455102						cell 979	0.575041						cell 979	0.73635		0.644224		0.712512		cell 979	0.6854
	cell 980	-0.397258						cell 980	0.778631						cell 980	0.748159		0.819554		0.562089		cell 980	0.787705
	cell 981	0.894538						cell 981	0.231204						cell 981	0.715561		0.167601		-0.0634085		cell 981	0.838606
	cell 982	0.263857						cell 982	0.701035						cell 982	0.832201		0.243481		0.532159		cell 982	0.713344
	cell 983	0.787681						cell 983	0.501466						cell 983	0.946735		0.386525		0.0666749		cell 983	0.537506
	cell 984	0.651365						cell 984	0.024858						cell 984	0.821272		0.863157		0.879801		cell 984	0.650407
	cell 985	0.73286						cell 985	0.63769						cell 985	0.962379		0.439948		0.00380064		cell 985	0.592247
	cell 986	0.679728						cell 986	0.463315						cell 986	0.423502		0.730662		0.299798		cell 986	0.801224
	cell 987	0.617788						cell 987	0.52032						cell 987	0.563718		-0.254743		0.770384		cell 987	0.707743
	cell 988	0.90392						cell 988	0.0873378						cell 988	0.85568		0.0136753		0.819602		cell 988	0.667168
	cell 989	0.760942						cell 989	0.517378						cell 989	0.712424		0.190695		0.814293		cell 989	0.695011
	cell 990	0.386651						cell 990	0.111387						cell 990	0.488568		0.143581		0.117441		cell 990	0.907672
	cell 991	0.774686						cell 991	0.8296						cell 991	0.342958		-0.220031		0.789929		cell 991	0.775741
	cell 992	0.70152						cell 992	-0.0411931						cell 992	0.504693		0.597499		0.704621		cell 992	0.809535
	cell 993	0.259449						cell 993	0.692958						cell 993	0.68463		-0.424848		0.749735		cell 993	0.592121
	cell 994	0.480771						cell 994	0.712513						cell 994	0.943518		0.435582		0.383517		cell 994	0.940136
	cell 995	0.231288						cell 995	0.682534						cell 995	0.626152		0.848108		0.469699		cell 995	0.468914
	cell 996	0.707844						cell 996	0.480645						cell 996	0.837628		0.164867		-0.633244		cell 996	0.559349
	cell 997	0.430841						cell 997	0.909195						cell 997	0.571648		0.454371		0.696811		cell 997	0.801623
	cell 998	-0.26026						cell 998	0.772872						cell 998	0.0900079		0.524624		0.721198		cell 998	0.857816
	cell 999	0.758673						cell 999	-0.26902						cell 999	0.639868		0.00448828		0.403065		cell 999	0.650009
	cell 1000	0.50732						cell 1000	-0.000932391						cell 1000	0.79145		-0.00849019		0.749013		cell 1000	0.333118
	cell 1001	0.647966						cell 1001	-0.0528972						cell 1001	0.644162		0.844402		0.852881		cell 1001	0.715321
	cell 1002	0.501715						cell 1002	0.0446934						cell 1002	0.476606		-0.156096		0.896191		cell 1002	0.772062
	cell 1003	0.656213						cell 1003	0.667739						cell 1003	0.788666		0.658473		0.723838		cell 1003	0.846501
	cell 1004	-0.16029						cell 1004	0.752008						cell 1004	0.645		0.616184		0.860052		cell 1004	0.48707
	cell 1005	0.740464						cell 1005	0.907968						cell 1005	0.761278		0.574279		0.198939		cell 1005	0.752147
	cell 1006	0.335057						cell 1006	0.452935						cell 1006	0.588925		0.814796		0.668809		cell 1006	0.660189
	cell 1007	0.690153						cell 1007	0.722589						cell 1007	0.755415		0.085423		-0.369265		cell 1007	0.753124
	cell 1008	0.615718						cell 1008	0.798996						cell 1008	-0.340811		0.465508		0.736275		cell 1008	0.677049
	cell 1009	0.582632						cell 1009	0.267023						cell 1009	0.934067		-0.0573004		0.503995		cell 1009	0.67501
	cell 1010	0.820552						cell 1010	0.752594						cell 1010	0.826742		-0.258206		0.722872		cell 1010	0.587877
	cell 1011	0.222723						cell 1011	0.473108						cell 1011	0.228939		0.122265		0.725208		cell 1011	0.701998
	cell 1012	0.337132						cell 1012	0.663503						cell 1012	0.694687		-0.413239		0.512157		cell 1012	0.55716
	cell 1013	0.620334						cell 1013	0.724707						cell 1013	0.689589		0.728896		0.780906		cell 1013	0.672024
	cell 1014	0.494387						cell 1014	0.529405						cell 1014	0.591268		0.493996		0.423365		cell 1014	0.372269
	cell 1015	0.593935						cell 1015	0.272093						cell 1015	0.175913		0.483548		0.223123		cell 1015	0.672965
	cell 1016	0.877376						cell 1016	-0.0247188						cell 1016	0.206588		0.583987		0.818794		cell 1016	0.469472
	cell 1017	0.979108						cell 1017	-0.296982						cell 1017	0.622356		-0.444283		-0.357557		cell 1017	0.570448
	cell 1018	0.78206						cell 1018	0.554335						cell 1018	0.96517		-0.193066		0.850881		cell 1018	0.535346
	cell 1019	-0.279957						cell 1019	0.790431						cell 1019	0.954274		0.421961		0.452968		cell 1019	0.56819
	cell 1020	0.737469						cell 1020	0.775363						cell 1020	0.403804		0.0951758		0.842666		cell 1020	0.427009
	cell 1021	0.139363						cell 1021	0.262087						cell 1021	0.436995		0.739506		0.833869		cell 1021	0.838557
	cell 1022	0.743102						cell 1022	0.641891						cell 1022	0.518358		-0.0923208		0.679051		cell 1022	0.83363
	cell 1023	0.932557						cell 1023	0.856464						cell 1023	0.643291		-0.346362		-0.0742446		cell 1023	0.772428
	cell 1024	-0.12257						cell 1024	0.74303						cell 1024	0.725889		0.367792		0.993165		cell 1024	0.00345543
	cell 1025	0.838338						cell 1025	0.534519						cell 1025	0.682842		0.952751		0.30582		cell 1025	0.786116
	cell 1026	0.505541						cell 1026	0.498876						cell 1026	0.660773		0.00956138		0.798351		cell 1026	-0.0967253
	cell 1027	0.354834						cell 1027	0.808691						cell 1027	0.810316		0.223326		0.444807		cell 1027	-0.00380211
	cell 1028	0.779795						cell 1028	0.586648						cell 1028	0.652137		0.553749		-0.363266		cell 1028	0.377912
	cell 1029	0.516464						cell 1029	0.902673						cell 1029	0.0315076		0.597309		0.829196		cell 1029	0.42694
	cell 1030	0.890707						cell 1030	-0.00869397						cell 1030	0.827559		0.445034		0.920454		cell 1030	0.667094
	cell 1031	0.271431						cell 1031	0.72171						cell 1031	-0.0225941		0.792347		0.883447		cell 1031	0.627711
	cell 1032	0.617877						cell 1032	0.0221407						cell 1032	0.534016		0.137714		0.53664		cell 1032	-0.00709378
	cell 1033	0.54796						cell 1033	0.00860814						cell 1033	-0.00761199		0.590592		0.645976		cell 1033	0.299687
	cell 1034	0.334368						cell 1034	0.956207						cell 1034	0.806762		0.14145		0.697837		cell 1034	0.364956
	cell 1035	-0.0570783						cell 1035	0.435585						cell 1035	0.117909		0.859416		0.748157		cell 1035	0.14917
	cell 1036	0.619186						cell 1036	0.564268						cell 1036	0.722779		0.0260091		0.833375		cell 1036	0.477918
	cell 1037	0.703561						cell 1037	0.149939						cell 1037	0.310417		0.837897		0.907432		cell 1037	0.255199
	cell 1038	-0.35222						cell 1038	0.773523						cell 1038	0.786992		0.325499		0.959029		cell 1038	0.674039
	cell 1039	0.235121						cell 1039	0.362949						cell 1039	-0.0990768		0.164693		0.567533		cell 1039	-0.310124
	cell 1040	0.80514						cell 1040	0.65117						cell 1040	0.509516		0.328002		0.754484		cell 1040	0.619223
	cell 1041	0.352851						cell 1041	0.855116						cell 1041	0.775049		0.203594				cell 1041	0.797131
	cell 1042	0.803575						cell 1042	-0.102082						cell 1042	0.767664		0.13834				cell 1042	0.14475
	cell 1043	0.44218						cell 1043	0.23843						cell 1043	0.868154		0.657217				cell 1043	0.701445
	cell 1044	0.56338						cell 1044	0.842794						cell 1044	0.821947		-0.0967313				cell 1044	0.85609
	cell 1045	0.870942						cell 1045	0.914162						cell 1045	0.581297		0.65576				cell 1045	-0.17928
	cell 1046	0.773816						cell 1046	0.518323						cell 1046	0.888888						cell 1046	0.785675
	cell 1047	-0.338451						cell 1047	0.0718879						cell 1047	0.849778						cell 1047	0.596764
	cell 1048	0.722778						cell 1048	-0.39546						cell 1048	0.641075						cell 1048	0.956918
	cell 1049	0.00952959						cell 1049	0.715055						cell 1049	0.900712						cell 1049	0.680345
	cell 1050	0.112134						cell 1050	0.579992						cell 1050	0.681115						cell 1050	0.514165
	cell 1051	0.557765						cell 1051	0.707477						cell 1051	0.690859						cell 1051	0.824144
	cell 1052	0.773013						cell 1052	0.752906						cell 1052	0.314357						cell 1052	0.515471
	cell 1053	0.803249						cell 1053	0.369463						cell 1053	0.97592						cell 1053	0.836585
	cell 1054	-0.294926						cell 1054	0.822164						cell 1054	0.904549						cell 1054	0.744346
	cell 1055	-0.590123						cell 1055	0.274942						cell 1055	0.805035						cell 1055	0.617105
	cell 1056	0.243243						cell 1056	0.503061						cell 1056	0.542759						cell 1056	-0.150409
	cell 1057	0.832195						cell 1057	0.902144						cell 1057	0.550296						cell 1057	0.167322
	cell 1058	0.770803						cell 1058	0.601922						cell 1058	0.233374						cell 1058	0.705203
	cell 1059	0.33907						cell 1059	0.799967						cell 1059	0.777235						cell 1059	0.888078
	cell 1060	0.604456						cell 1060	0.286591						cell 1060	0.431362						cell 1060	0.581099
	cell 1061	0.874077						cell 1061	-0.174886						cell 1061	0.872961						cell 1061	0.461482
	cell 1062	0.550194						cell 1062	0.463695						cell 1062	0.423123						cell 1062	0.506209
	cell 1063	0.616558						cell 1063	0.263053						cell 1063	0.0630609						cell 1063	0.407836
	cell 1064	0.943913						cell 1064	0.551936						cell 1064	0.59875						cell 1064	0.255401
	cell 1065	0.676129						cell 1065	0.736833						cell 1065	0.69835						cell 1065	0.560206
	cell 1066	0.0307668						cell 1066	0.684204						cell 1066	0.432058						cell 1066	0.559101
	cell 1067	0.338519						cell 1067	0.36499						cell 1067	0.607664						cell 1067	0.524771
	cell 1068	-0.0233388						cell 1068	0.624127						cell 1068	0.529417						cell 1068	0.24867
	cell 1069	0.722035						cell 1069	0.863501						cell 1069	0.725608						cell 1069	0.295032
	cell 1070	0.845895						cell 1070	0.210032						cell 1070	0.570147						cell 1070	0.651139
	cell 1071	0.671336						cell 1071	0.0477556						cell 1071	0.599684						cell 1071	0.251272
	cell 1072	0.579269						cell 1072	0.604116						cell 1072	0.74515						cell 1072	0.0707134
	cell 1073	0.736956						cell 1073	0.810604						cell 1073	0.732633						cell 1073	0.438007
	cell 1074	0.770581						cell 1074	-0.0174097						cell 1074	0.935347						cell 1074	-0.631729
	cell 1075	0.391682						cell 1075	0.570586						cell 1075	0.844687						cell 1075	-0.0680288
	cell 1076	0.640888						cell 1076	0.875658						cell 1076	0.56747						cell 1076	0.331595
	cell 1077	0.577343						cell 1077	0.413618						cell 1077	0.953161						cell 1077	0.922459
	cell 1078	0.374889						cell 1078	0.555153						cell 1078	0.632153						cell 1078	-0.166394
	cell 1079	0.29453						cell 1079	0.78722						cell 1079	0.876535						cell 1079	0.96917
	cell 1080	0.608263						cell 1080	0.824114						cell 1080	0.511374						cell 1080	-0.172241
	cell 1081	0.748508						cell 1081	0.667911						cell 1081	0.229413						cell 1081	-0.246086
	cell 1082	0.759706						cell 1082	-0.15048						cell 1082	0.83658						cell 1082	0.38877
	cell 1083	0.896229						cell 1083	0.227437						cell 1083	-0.278918						cell 1083	0.599413
	cell 1084	0.146207						cell 1084	0.552367						cell 1084	0.181301						cell 1084	0.813567
	cell 1085	0.178948						cell 1085	0.673328						cell 1085	0.89456						cell 1085	0.793716
	cell 1086	-0.0912014						cell 1086	0.107945						cell 1086	0.854128						cell 1086	0.851077
	cell 1087	0.574383						cell 1087	-0.0838586						cell 1087	0.840946						cell 1087	0.150715
	cell 1088	0.605778						cell 1088	0.813375						cell 1088	0.596552						cell 1088	-0.0640981
	cell 1089	0.0826661						cell 1089	-0.126949						cell 1089	0.657862						cell 1089	0.863056
	cell 1090	0.441323						cell 1090	0.780998						cell 1090	0.773958						cell 1090	0.704423
	cell 1091	0.465498						cell 1091	0.649252						cell 1091	0.844273						cell 1091	-0.174853
	cell 1092	0.765287						cell 1092	0.0448574						cell 1092	0.308						cell 1092	-0.0438445
	cell 1093	0.186758						cell 1093	0.64087						cell 1093	0.0417952						cell 1093	0.780344
	cell 1094	0.500336						cell 1094	0.873914						cell 1094	0.859111						cell 1094	0.166726
	cell 1095	0.165804						cell 1095	-0.263727						cell 1095	0.899077						cell 1095	0.171891
	cell 1096	0.614668						cell 1096	0.491307						cell 1096	0.476827						cell 1096	0.184791
	cell 1097	-0.0392682						cell 1097	0.664457						cell 1097	0.450223						cell 1097	0.342866
	cell 1098	-0.0956762						cell 1098	0.845604						cell 1098	0.910233						cell 1098	0.0827451
	cell 1099	-0.152006						cell 1099	0.717892						cell 1099	0.225282						cell 1099	0.567573
	cell 1100	0.838013						cell 1100	0.56133						cell 1100	0.580689						cell 1100	0.178928
	cell 1101	0.780984						cell 1101	0.261516						cell 1101	0.867689						cell 1101	0.611996
	cell 1102	0.142018						cell 1102	0.543118						cell 1102	0.842787						cell 1102	0.633355
	cell 1103	0.646608						cell 1103	0.536583						cell 1103	0.163205						cell 1103	-0.136065
	cell 1104	0.889892						cell 1104	0.905045						cell 1104	0.93835						cell 1104	0.0793528
	cell 1105	0.438781						cell 1105	0.628215						cell 1105	0.608365						cell 1105	-0.0514556
	cell 1106	0.791002						cell 1106	-0.0788082						cell 1106	0.345474						cell 1106	0.96148
	cell 1107	0.534921						cell 1107	0.825879						cell 1107	-0.177299						cell 1107	0.355555
	cell 1108	0.615824						cell 1108	0.709459						cell 1108	0.925198						cell 1108	0.330393
	cell 1109	-0.083124						cell 1109	0.285225						cell 1109	0.472521						cell 1109	-0.179167
	cell 1110	0.675701						cell 1110	-0.48106						cell 1110	-0.0657245						cell 1110	0.776315
	cell 1111	0.477645						cell 1111	0.616694						cell 1111	0.216075						cell 1111	0.487637
	cell 1112	0.411246						cell 1112	0.573333						cell 1112	0.315443						cell 1112	0.698795
	cell 1113	0.661687						cell 1113	0.800911						cell 1113	0.391007						cell 1113	0.820628
	cell 1114	0.832803						cell 1114	0.47298						cell 1114	0.414926						cell 1114	0.0654769
	cell 1115	0.0518185						cell 1115	-0.550215						cell 1115	0.839001						cell 1115	0.766721
	cell 1116	0.79537						cell 1116	0.309774						cell 1116	0.508855						cell 1116	0.656858
	cell 1117	-0.0538625						cell 1117	0.309986						cell 1117	0.656749						cell 1117	0.665306
	cell 1118	0.210848						cell 1118	0.564262						cell 1118	0.886998						cell 1118	0.822912
	cell 1119	0.147575						cell 1119	0.390922						cell 1119	0.956176						cell 1119	0.607099
	cell 1120	0.681568						cell 1120	0.384456						cell 1120	0.371635						cell 1120	0.0553254
	cell 1121	0.460569						cell 1121	0.509044						cell 1121	0.874677						cell 1121	0.662153
	cell 1122	0.0172688						cell 1122	0.494226						cell 1122	0.673895						cell 1122	0.951844
	cell 1123	0.667562						cell 1123	0.385578						cell 1123	0.85044						cell 1123	0.864191
	cell 1124	0.721057						cell 1124	-0.543875						cell 1124	0.665847						cell 1124	0.420256
	cell 1125	-0.453248						cell 1125	0.148149						cell 1125	-0.304959						cell 1125	0.819594
	cell 1126	0.339735						cell 1126	0.624575						cell 1126	0.571932						cell 1126	0.514577
	cell 1127	0.50545						cell 1127	0.431174						cell 1127	0.550133						cell 1127	0.913565
	cell 1128	0.55097						cell 1128	0.849307						cell 1128	0.852286						cell 1128	0.694692
	cell 1129	0.375938						cell 1129	0.420392						cell 1129	0.875867						cell 1129	0.66365
	cell 1130	0.706289						cell 1130	-0.132893						cell 1130	0.493396						cell 1130	0.567976
	cell 1131	0.0119432						cell 1131	0.820775						cell 1131	0.845462						cell 1131	0.713379
	cell 1132	0.620373						cell 1132	0.853542						cell 1132	0.891267						cell 1132	0.745511
	cell 1133	0.0427476						cell 1133	0.854948						cell 1133	0.74495						cell 1133	-0.277501
	cell 1134	0.813794						cell 1134	0.468496						cell 1134	0.715803						cell 1134	0.329462
	cell 1135	0.799231						cell 1135	0.71509						cell 1135	0.954156						cell 1135	0.778912
	cell 1136	0.761347						cell 1136	0.721719						cell 1136	0.583647						cell 1136	0.896161
	cell 1137	0.953643						cell 1137	0.752729						cell 1137	0.793887						cell 1137	0.840167
	cell 1138	-0.0372301						cell 1138	0.781502						cell 1138	0.835131						cell 1138	0.50551
	cell 1139	0.60858						cell 1139	-0.114433						cell 1139	0.797338						cell 1139	0.55369
	cell 1140	0.729821						cell 1140	0.96751						cell 1140	0.756183						cell 1140	0.627288
	cell 1141	0.382533						cell 1141	0.66148						cell 1141	0.790909						cell 1141	0.555494
	cell 1142	0.528871						cell 1142	0.919686						cell 1142	0.600283						cell 1142	0.779102
	cell 1143	0.652756						cell 1143	0.821948						cell 1143	0.816105						cell 1143	0.377143
	cell 1144	0.0741127						cell 1144	0.254476						cell 1144	0.382114						cell 1144	0.34751
	cell 1145	0.45014						cell 1145	0.761449						cell 1145	0.790538						cell 1145	0.491651
	cell 1146	0.453448						cell 1146	0.822791						cell 1146	0.952704						cell 1146	0.0718929
	cell 1147	0.739348						cell 1147	0.746151						cell 1147	0.563079						cell 1147	-0.0341161
	cell 1148	0.729636						cell 1148	0.632547						cell 1148	0.703218						cell 1148	0.950521
	cell 1149	0.382146						cell 1149	0.765553						cell 1149	0.959125						cell 1149	0.3525
	cell 1150	0.377904						cell 1150	0.756564						cell 1150	0.521364						cell 1150	-0.29488
	cell 1151	0.681925						cell 1151	0.810535						cell 1151	0.835886						cell 1151	0.430013
	cell 1152	0.495159						cell 1152	0.238251						cell 1152	0.318993						cell 1152	-0.577785
	cell 1153	0.539121						cell 1153	0.752311						cell 1153	0.893963						cell 1153	-0.657196
	cell 1154	0.0843824						cell 1154	-0.393349						cell 1154	0.778572						cell 1154	0.434783
	cell 1155	0.527296						cell 1155	0.332695						cell 1155	0.859793						cell 1155	0.370283
	cell 1156	0.660134						cell 1156	0.68787						cell 1156	0.797181						cell 1156	0.390065
	cell 1157	0.75901						cell 1157	0.654401						cell 1157	0.644755						cell 1157	0.623041
	cell 1158	0.0202936						cell 1158	0.723087						cell 1158	-0.125701						cell 1158	0.89529
	cell 1159	0.854062													cell 1159	0.705956						cell 1159	0.794915
	cell 1160	0.80336													cell 1160	0.892358						cell 1160	0.337256
	cell 1161	0.550355													cell 1161	0.930857						cell 1161	0.824509
	cell 1162	0.53353													cell 1162	0.924256
	cell 1163	0.61925													cell 1163	0.78694
	cell 1164	0.372048													cell 1164	0.723058
	cell 1165	0.712246													cell 1165	0.689373
	cell 1166	0.943338													cell 1166	0.396168
	cell 1167	0.173399													cell 1167	0.842251
	cell 1168	-0.450974													cell 1168	0.353011
	cell 1169	0.798121													cell 1169	0.884734
	cell 1170	0.473204													cell 1170	0.86945
	cell 1171	0.396678													cell 1171	0.867119
	cell 1172	0.109842													cell 1172	0.026342
	cell 1173	0.330221													cell 1173	-0.1865
	cell 1174	0.60661													cell 1174	0.890684
	cell 1175	-0.0794454													cell 1175	0.849584
	cell 1176	0.308694													cell 1176	0.799789
	cell 1177	0.509808													cell 1177	0.219297
	cell 1178	0.791469													cell 1178	0.647994
	cell 1179	0.560565													cell 1179	0.546938
	cell 1180	0.0138921													cell 1180	0.533771
	cell 1181	0.704362													cell 1181	0.372826
															cell 1182	0.783756
															cell 1183	0.634821
															cell 1184	-0.198027
															cell 1185	0.150118
															cell 1186	0.915241
															cell 1187	-0.175161
															cell 1188	-0.00617372
															cell 1189	0.734072
															cell 1190	0.192245
															cell 1191	0.501937
															cell 1192	0.905083
															cell 1193	0.552186
															cell 1194	-0.044855
															cell 1195	0.409709
															cell 1196	0.904526
															cell 1197	0.45805
															cell 1198	-0.203785
															cell 1199	0.458298
															cell 1200	0.40104
															cell 1201	0.312275
															cell 1202	0.163497
															cell 1203	0.852146
															cell 1204	0.537506
															cell 1205	0.166967
															cell 1206	0.650407
															cell 1207	0.592247
															cell 1208	0.801224
															cell 1209	0.908322
															cell 1210	0.787853
															cell 1211	0.832623
															cell 1212	0.909599
															cell 1213	0.707743
															cell 1214	0.793901
															cell 1215	0.667168
															cell 1216	0.695011
															cell 1217	0.907672
															cell 1218	0.775741
															cell 1219	0.809535
															cell 1220	0.714502
															cell 1221	0.869578
															cell 1222	0.592121
															cell 1223	0.82281
															cell 1224	0.468914
															cell 1225	0.559349
															cell 1226	0.900358
															cell 1227	0.389371
															cell 1228	0.857816
															cell 1229	0.340527
															cell 1230	0.78155
															cell 1231	0.708068
															cell 1232	0.650009
															cell 1233	0.333118
															cell 1234	0.828963
															cell 1235	0.715321
															cell 1236	0.760148
															cell 1237	0.550791
															cell 1238	0.772062
															cell 1239	0.846501
															cell 1240	0.852332
															cell 1241	0.48707
															cell 1242	0.752147
															cell 1243	0.426892
															cell 1244	0.623599
															cell 1245	0.753124
															cell 1246	0.677049
															cell 1247	0.67501
															cell 1248	0.587877
															cell 1249	0.701998
															cell 1250	0.55716
															cell 1251	0.0937993
															cell 1252	0.372269
															cell 1253	0.578251
															cell 1254	0.91533
															cell 1255	0.91528
															cell 1256	0.398704
															cell 1257	0.945997
															cell 1258	0.963366
															cell 1259	0.894411
															cell 1260	0.9537
															cell 1261	0.920193
															cell 1262	-0.550621
															cell 1263	0.842257
															cell 1264	0.890869
															cell 1265	0.855896
															cell 1266	0.898878
															cell 1267	0.77425
															cell 1268	0.290555
															cell 1269	-0.240084
															cell 1270	0.967145
															cell 1271	0.649959
															cell 1272	0.861982
															cell 1273	0.838557
															cell 1274	0.83363
															cell 1275	0.51306
															cell 1276	0.72612
															cell 1277	0.895742
															cell 1278	0.955545
															cell 1279	0.915599
															cell 1280	0.867578
															cell 1281	0.786116
															cell 1282	0.756695
															cell 1283	0.774784
															cell 1284	0.959286
															cell 1285	0.889649
															cell 1286	0.872411
															cell 1287	0.330807
															cell 1288	0.377912
															cell 1289	0.256157
															cell 1290	0.907272
															cell 1291	0.852314
															cell 1292	0.853994
															cell 1293	0.682477
															cell 1294	0.70755
															cell 1295	0.593679
															cell 1296	0.978242
															cell 1297	0.333415
															cell 1298	0.840072
															cell 1299	0.885358
															cell 1300	0.913271
															cell 1301	0.448019
															cell 1302	0.674039
															cell 1303	0.80962
															cell 1304	0.885223
															cell 1305	0.919559
															cell 1306	0.14475
															cell 1307	0.912373
															cell 1308	0.86249
															cell 1309	0.427566
															cell 1310	0.785675
															cell 1311	0.956918
															cell 1312	0.321841
															cell 1313	0.856649
															cell 1314	0.938934
															cell 1315	0.971267
															cell 1316	0.515471
															cell 1317	0.794849
															cell 1318	0.744346
															cell 1319	0.617105
															cell 1320	-0.150409
															cell 1321	0.380038
															cell 1322	0.715136
															cell 1323	0.0842231
															cell 1324	0.705203
															cell 1325	0.888078
															cell 1326	0.969738
															cell 1327	0.461482
															cell 1328	0.957377
															cell 1329	0.907007
															cell 1330	0.811842
															cell 1331	0.13853
															cell 1332	0.255401
															cell 1333	0.935057
															cell 1334	0.972834
															cell 1335	0.322553
															cell 1336	0.642283
															cell 1337	0.889274
															cell 1338	0.817006
															cell 1339	0.731115
															cell 1340	0.904791
															cell 1341	0.803247
															cell 1342	0.249084
															cell 1343	0.716761
															cell 1344	0.438007
															cell 1345	0.701863
															cell 1346	0.477169
															cell 1347	-0.166394
															cell 1348	0.96917
															cell 1349	0.91921
															cell 1350	-0.246086
															cell 1351	0.655195
															cell 1352	0.757155
															cell 1353	0.684232
															cell 1354	0.87695
															cell 1355	0.813567
															cell 1356	0.674777
															cell 1357	0.382495
															cell 1358	0.932912
															cell 1359	0.94645
															cell 1360	0.818647
															cell 1361	0.874423
															cell 1362	0.863056
															cell 1363	0.973884
															cell 1364	-0.0438445
															cell 1365	0.480915
															cell 1366	0.763774
															cell 1367	0.9664
															cell 1368	0.923857
															cell 1369	0.852969
															cell 1370	0.924869
															cell 1371	0.836408
															cell 1372	0.780951
															cell 1373	0.943695
															cell 1374	0.178928
															cell 1375	0.757487
															cell 1376	0.738053
															cell 1377	0.242331
															cell 1378	0.460211
															cell 1379	0.591232
															cell 1380	0.96148
															cell 1381	0.981643
															cell 1382	0.931097
															cell 1383	0.0199013
															cell 1384	0.771529
															cell 1385	0.80532
															cell 1386	0.63718
															cell 1387	0.698795
															cell 1388	0.84592
															cell 1389	0.695661
															cell 1390	0.766721
															cell 1391	0.656858
															cell 1392	0.876849
															cell 1393	0.867961
															cell 1394	0.924985
															cell 1395	0.40102
															cell 1396	0.795492
															cell 1397	0.469478
															cell 1398	-0.340812
															cell 1399	0.733982
															cell 1400	0.842706
															cell 1401	0.773323
															cell 1402	0.951844
															cell 1403	0.864191
															cell 1404	0.529831
															cell 1405	0.512769
															cell 1406	0.945452
															cell 1407	0.420256
															cell 1408	0.907491
															cell 1409	0.960818
															cell 1410	0.913565
															cell 1411	0.93961
															cell 1412	0.567976
															cell 1413	0.968055
															cell 1414	0.745511
															cell 1415	0.933484
															cell 1416	0.889386
															cell 1417	0.922425
															cell 1418	0.778912
															cell 1419	0.864569
															cell 1420	0.896161
															cell 1421	0.946476
															cell 1422	0.853067
															cell 1423	0.943806
															cell 1424	0.705628
															cell 1425	0.898284
															cell 1426	0.617768
															cell 1427	0.775788
															cell 1428	0.627288
															cell 1429	0.770507
															cell 1430	0.555494
															cell 1431	0.779102
															cell 1432	0.928283
															cell 1433	0.4457
															cell 1434	0.34751
															cell 1435	-0.0875037
															cell 1436	0.6068
															cell 1437	-0.0635897
															cell 1438	0.491651
															cell 1439	0.463827
															cell 1440	0.649523
															cell 1441	0.378857
															cell 1442	0.580601
															cell 1443	0.827194
															cell 1444	0.866207
															cell 1445	0.749895
															cell 1446	0.341724
															cell 1447	0.0718929
															cell 1448	0.473766
															cell 1449	0.855186
															cell 1450	0.806546
															cell 1451	0.912889
															cell 1452	0.875623
															cell 1453	0.597715
															cell 1454	0.209498
															cell 1455	0.808975
															cell 1456	0.86269
															cell 1457	0.391177
															cell 1458	0.853527
															cell 1459	-0.0248716
															cell 1460	0.695256
															cell 1461	0.741448
															cell 1462	0.950521
															cell 1463	0.935877
															cell 1464	0.664478
															cell 1465	0.730767
															cell 1466	0.673027
															cell 1467	0.678036
															cell 1468	0.857525
															cell 1469	0.55434
															cell 1470	0.630377
															cell 1471	0.3525
															cell 1472	0.838174
															cell 1473	0.854023
															cell 1474	0.834829
															cell 1475	-0.577785
															cell 1476	0.551247
															cell 1477	0.781366
															cell 1478	0.918908
															cell 1479	0.555514
															cell 1480	0.472774
															cell 1481	0.639565
															cell 1482	0.727547
															cell 1483	0.878218
															cell 1484	0.806231
															cell 1485	0.0820732
															cell 1486	0.752671
															cell 1487	0.758768
															cell 1488	0.716498
															cell 1489	0.753605
															cell 1490	0.370283
															cell 1491	0.710706
															cell 1492	0.9098
															cell 1493	0.735061
															cell 1494	0.391091
															cell 1495	0.884669
															cell 1496	0.616829
															cell 1497	0.758222
															cell 1498	0.750466
															cell 1499	0.383456
															cell 1500	0.978534
															cell 1501	0.390065
															cell 1502	0.391887
															cell 1503	0.585291
															cell 1504	0.859488
															cell 1505	0.771418
															cell 1506	0.789013
															cell 1507	0.89529
															cell 1508	0.412805
															cell 1509	0.429553
															cell 1510	0.528961
															cell 1511	0.76562
															cell 1512	0.724383
															cell 1513	0.601449
															cell 1514	0.884691
															cell 1515	0.884729
															cell 1516	0.368273
															cell 1517	0.775117
															cell 1518	0.814348
															cell 1519	0.619735
															cell 1520	0.786438
															cell 1521	0.732124
															cell 1522	0.794915
															cell 1523	0.839064
															cell 1524	0.724668
															cell 1525	0.734863
															cell 1526	0.824509
															cell 1527	0.608449

## Sheet: figure 3d
figure 3d
	NOTE: cell number is not an identifier; i.e., rows do not indicate the same cell
		correct left (CL)							incorrect right (IR)							incorrect left (IL)							correct right (CR)
		day 1	day 2	day 3	day 4	day 5			day 1	day 2	day 3	day 4	day 5			day 1	day 2	day 3	day 4	day 5			day 1	day 2	day 3	day 4	day 5
	cell 1	0.597279	0.799694	0.399251	0.518868	0.615832		cell 1	0.516507	0.497852	0.523871	-0.0162815	0.46848		cell 1	0.61199	-0.263867	0.64953	0.476706	0.556202		cell 1	0.366006	0.769454	0.14041	0.279993	0.384339
	cell 2	0.681109	0.772258	0.566902	0.0987895	0.566107		cell 2	-0.00692534	0.581268	0.0744366	-0.0500712	-0.418356		cell 2	0.694011	-0.36677	0.068715	0.0377068	0.194041		cell 2	0.763696	0.928131	-0.0399164	-0.278027	0.307334
	cell 3	0.787856	0.617479	0.518818	0.551907	0.497397		cell 3	-0.256188	-0.00907645	0.333572	-0.156287	0.6478		cell 3	0.279432	0.23033	0.49067	-0.087771	0.479302		cell 3	0.865695	0.774374	0.496953	0.374284	-0.553774
	cell 4	0.822277	0.57302	0.0183286	0.450679	0.623191		cell 4	0.19338	0.724412	0.780988	0.0616871	-0.0926251		cell 4	-0.017131	0.218602	0.54666	0.379347	-0.37753		cell 4	0.785754	0.769414	-0.156721	0.480315	-0.0233187
	cell 5	0.757495	-0.0257007	0.622249	0.501361	0.85731		cell 5	0.143897	-0.180602	0.825162	-0.33761	0.214059		cell 5	0.299645	-0.145362	0.446984	0.419662	0.131382		cell 5	0.100341	0.422279	0.237473	0.649528	0.207515
	cell 6	0.783588	0.50336	0.726555	0.424116	0.663245		cell 6	0.082041	0.669893	0.322412	-0.238949	0.261276		cell 6	0.782393	-0.024375	0.810163	-0.766356	0.347608		cell 6	0.765037	0.805476	0.79211	0.678972	0.550424
	cell 7	0.477817	0.923238	0.456031	0.0568849	0.619103		cell 7	0.224104	0.120801	0.385603	-0.618635	0.409448		cell 7	0.728898	0.455435	-0.023751	0.871928	0.628526		cell 7	0.196787	0.434797	0.674777	0.916816	0.230525
	cell 8	0.687099	0.497532	0.127465	0.550609	0.301051		cell 8	-0.104236	0.205153	0.294979	-0.0905349	0.239061		cell 8	0.745655	-0.139681	0.472114	0.069579	0.697999		cell 8	0.660204	0.919136	0.146294	0.302661	0.263413
	cell 9	0.61786	0.79102	-0.351051	0.873966	0.894509		cell 9	0.23255	0.0095063	0.345724	0.597984	0.481644		cell 9	0.605616	-0.220281	0.46495	0.254124	0.458047		cell 9	0.557128	0.89545	-0.146318	-0.140167	0.34751
	cell 10	0.880227	0.448139	0.118594	0.726906	0.80797		cell 10	0.559813	0.580772	0.123892	0.0968327	0.134181		cell 10	-0.754423	-0.0359281	0.465469	0.611699	-0.261367		cell 10	0.725008	0.83618	0.22359	0.797487	0.619373
	cell 11	0.825138	-0.447321	0.711537	0.411547	0.235643		cell 11	0.0513417	0.734297	0.467734	-0.359179	0.0167585		cell 11	0.715627	0.298591	0.541872	-0.192513	0.869415		cell 11	0.783495	0.887347	0.290235	0.673131	0.789977
	cell 12	0.488714	0.767	0.848964	0.37384	0.507902		cell 12	0.193717	0.684529	0.362881	0.045581	-0.00930281		cell 12	0.851375	0.404469	-0.302458	0.0406164	-0.0561825		cell 12	0.797192	0.935993	-0.0687399	0.0635917	0.700307
	cell 13	0.663412	0.776926	0.172016	-0.145016	0.566663		cell 13	-0.245358	0.657103	0.177971	-0.609749	-0.324747		cell 13	0.67004	0.522726	0.684539	-0.123956	0.434052		cell 13	0.0291468	0.488672	0.469529	0.0881554	0.707862
	cell 14	0.648384	0.862445	0.622566	0.455369	-0.325489		cell 14	-0.0966577	0.663858	0.670688	-0.218172	-0.466888		cell 14	0.783408	-0.121842	0.32553	0.417138	0.466889		cell 14	0.678923	0.479872	0.634814	0.69328	0.647438
	cell 15	0.728265	0.356929	0.910983	0.297724	-0.00770411		cell 15	-0.747573	-0.37491	0.358575	-0.27953	0.25995		cell 15	0.562834	-0.0243224	0.189024	0.316257	0.233155		cell 15	0.668968	0.89366	-0.429327	0.615481	0.717465
	cell 16	0.882372	0.817943	-0.0272259	-0.534554	0.114168		cell 16	-0.458278	0.0202821	-0.229373	-0.163738	0.0911891		cell 16	0.265586	-0.278585	0.500448	0.100352	0.607968		cell 16	0.764748	0.774956	0.469349	-0.0509653	0.656617
	cell 17	0.472358	0.879291	0.700324	0.0678054	0.0220859		cell 17	0.0769885	0.37083	0.365196	0.214658	0.0761952		cell 17	0.541302	0.711789	0.236675	0.128728	0.614194		cell 17	0.778646	0.222877	0.55331	0.791992	0.800248
	cell 18	0.490979	0.886204	-0.454653	0.0719327	-0.598286		cell 18	0.267031	0.0824889	0.218319	-0.382992	-0.691127		cell 18	0.632328	-0.469578	-0.150492	0.0112129	0.19793		cell 18	0.753687	0.444087	0.542653	-0.544237	9.41116e-05
	cell 19	0.904067	0.481913	0.543773	0.388706	0.453321		cell 19	-0.353008	0.450598	0.70056	-0.252503	0.321143		cell 19	0.546692	-0.0501417	0.214309	0.403046	0.409591		cell 19	0.627069	0.892273	-0.149424	0.560879	0.603575
	cell 20	0.760633	0.301476	0.630402	0.46024	0.41693		cell 20	0.152152	0.339371	-0.157861	-0.118169	-0.216541		cell 20	-0.0474667	0.501775	0.335563	-0.37244	0.0654774		cell 20	0.913493	0.516985	0.457175	0.683053	-0.0616873
	cell 21	0.724605	0.539188	0.522513	0.544038	0.217568		cell 21	0.4004	0.53807	0.245982	0.758412	0.345356		cell 21	0.829555	0.261744	0.789138	-0.285353	0.61566		cell 21	0.896109	0.249723	0.745663	-0.160849	0.742405
	cell 22	0.541822	0.420993	0.288578	0.468673	0.741467		cell 22	-0.245837	0.329192	0.0362262	-0.250593	0.0633233		cell 22	0.611746	0.767545	-0.371616	0.161506	0.273422		cell 22	0.0982663	0.820516	0.495634	0.75387	-0.351873
	cell 23	0.484618	0.787105	0.428022	0.418417	0.897869		cell 23	0.571502	0.407829	0.569816	0.0837768	0.13986		cell 23	0.701706	-0.00317243	0.760426	0.211807	0.466724		cell 23	0.254195	0.80192	0.597199	0.0666672	0.221779
	cell 24	0.856953	0.6293	0.32701	0.000201648	0.126452		cell 24	-0.0520632	-0.169847	-0.139693	-0.103875	0.0278104		cell 24	0.802354	0.402335	0.875171	0.079249	-0.0819082		cell 24	0.827295	0.491486	0.425364	0.399418	0.126126
	cell 25	0.76521	0.354282	0.592272	0.335694	0.64883		cell 25	-0.411685	0.350531	0.498894	-0.409375	0.39035		cell 25	0.747214	0.241218	0.475246	0.461899	0.696371		cell 25	0.258522	0.759387	0.345436	0.70323	0.636878
	cell 26	0.669213	0.610482	0.192256	0.485046	0.273325		cell 26	-0.0856069	-0.238231	-0.250302	-0.208221	-0.233597		cell 26	0.353709	-0.403763	-0.0937693	0.703619	0.59936		cell 26	0.757853	0.756462	0.299294	0.408878	0.60965
	cell 27	0.6982	0.550126	0.14317	0.72883	0.544604		cell 27	0.00285081	0.610347	0.439164	0.149997	0.357657		cell 27	0.475734	0.539732	0.108943	-0.44821	0.23775		cell 27	0.68026	0.696786	-0.458505	0.490989	0.189581
	cell 28	0.569436	0.200952	0.388181	0.562203	0.493661		cell 28	0.202603	0.613265	0.273953	0.00178408	0.344018		cell 28	-0.361984	-0.371223	0.583645	0.725198	0.560799		cell 28	0.590346	0.37542	0.919658	-0.172763	0.366849
	cell 29	0.851106	0.867517	0.321508	-0.231104	0.874795		cell 29	0.142338	0.20341	0.0644105	-0.279195	-0.211187		cell 29	0.30489	0.731072	-0.297507	0.558049	0.818101		cell 29	0.435147	0.534852	-0.148339	0.783211	0.56044
	cell 30	0.79411	0.781587	0.51683	-0.0883443	0.588445		cell 30	0.502886	0.25323	0.231477	-0.244366	0.157155		cell 30	0.566094	0.176632	0.531028	-0.0783942	0.149317		cell 30	0.549462	0.748023	-0.196472	0.69806	0.55047
	cell 31	0.63425	-0.0832367	0.315327	0.393412	0.0574452		cell 31	-0.17702	0.256662	0.101036	-0.42768	-0.240384		cell 31	0.721427	-0.619278	0.560021	0.142399	0.750419		cell 31	0.849871	0.781813	0.0841466	0.143651	0.538839
	cell 32	0.66406	0.055618	0.807762	0.386641	-0.153147		cell 32	0.078704	0.00201333	0.625697	-0.439472	0.035541		cell 32	0.54257	0.0515534	0.230971	-0.0985803	0.268422		cell 32	0.675408	0.732192	-0.484719	0.721786	0.389416
	cell 33	0.890565	0.68278	-0.175098	-0.177786	0.606639		cell 33	0.134107	0.657786	0.300737	-0.085592	0.561861		cell 33	0.747551	0.0762099	-0.22899	0.849975	0.802772		cell 33	0.571144	0.663478	-0.297519	0.503145	0.724238
	cell 34	0.61348	0.169371	0.802835	0.542025	0.140182		cell 34	0.371452	0.355445	0.100793	0.405883	0.0547533		cell 34	0.363173	-0.0146792	-0.350691	0.0861866	0.397564		cell 34	0.733022	0.785475	0.279587	0.665803	0.540891
	cell 35	0.572796	0.873918	0.728751	0.19804	0.711436		cell 35	-0.0366487	0.762006	0.233423	-0.414339	0.736952		cell 35	0.261324	0.139057	0.350736	0.345219	0.505541		cell 35	-0.234742	0.71867	0.798807	0.647728	0.375431
	cell 36	0.0129683	-0.0463078	0.140953	0.717016	-0.00158653		cell 36	0.538565	0.757133	0.571463	-0.448117	0.0999227		cell 36	-0.0703473	-0.24025	0.133985	-0.0110635	0.577361		cell 36	0.652889	0.603465	-0.462338	-0.613622	0.350557
	cell 37	0.751496	0.535809	0.168085	0.198736	0.66013		cell 37	0.298154	0.788071	0.364485	-0.360038	0.0468466		cell 37	0.792152	0.507381	0.266837	0.0212364	0.606348		cell 37	0.666686	0.447072	0.602283	0.697616	0.370709
	cell 38	0.398319	0.177518	0.178821	0.458005	0.318348		cell 38	0.442064	0.372322	-0.0358968	0.242486	0.180819		cell 38	0.256058	-0.171703	-0.162992	-0.138856	0.785834		cell 38	-0.175162	0.935162	0.562015	0.27597	0.514505
	cell 39	0.573659	-0.204101	0.0488575	0.528946	0.195411		cell 39	0.257525	0.390255	0.0523794	-0.516746	-0.151047		cell 39	0.332644	-0.307478	0.78971	0.172181	0.576824		cell 39	0.620017	0.827326	0.0635837	-0.272711	0.506919
	cell 40	0.730258	0.810354	0.632761	0.535993	-0.20535		cell 40	0.338625	-0.700742	0.508704	-0.31859	-0.0409798		cell 40	0.654714	-0.508273	-0.00638164	0.74568	0.0939484		cell 40	0.70824	0.759547	0.439872	0.775168	0.543526
	cell 41	0.874284	0.647038	0.161113	0.570294	0.425714		cell 41	0.199814	0.527828	0.816284	-0.100514	-0.422151		cell 41	0.631319	0.450635	-0.556223	0.257094	-0.189501		cell 41	0.790028	0.684178	0.590042	0.35304	-0.401989
	cell 42	0.845732	-0.251662	0.0116673	0.666369	0.682306		cell 42	-0.104046	-0.118729	0.296621	-0.209995	-0.302123		cell 42	0.62516	-0.37167	0.0843658	0.359489	0.316161		cell 42	0.761023	0.84804	0.275532	0.0499615	0.813012
	cell 43	0.838131	0.702732	0.0902258	0.442354	-0.17547		cell 43	0.0285269	0.163758	0.157825	-0.298556	0.0181783		cell 43	0.61945	0.182917	0.134515	0.462598	0.47152		cell 43	0.799902	0.805696	0.240488	0.493804	0.296656
	cell 44	0.372798	0.246885	0.315515	0.131583	0.2466		cell 44	-0.262582	0.547131	0.605634	-0.587806	-0.417878		cell 44	0.61866	0.374756	0.193676	-0.667388	0.721841		cell 44	0.566195	0.793547	0.0411797	0.607047	0.222451
	cell 45	0.910985	0.858201	0.527016	0.31802	0.284994		cell 45	0.560327	-0.550686	0.192662	0.241451	-0.126922		cell 45	0.615747	0.484466	0.350074	0.156755	0.287487		cell 45	0.568478	0.689282	-0.385722	-0.359584	0.351724
	cell 46	0.486133	0.868664	0.212468	0.161811	0.160017		cell 46	-0.35894	0.529343	0.352488	-0.0378276	0.00120874		cell 46	0.360835	-0.0786038	-0.0335613	0.161316	0.122886		cell 46	0.491884	0.696822	0.481923	0.126854	0.261986
	cell 47	0.675352	0.626668	0.494349	0.541443	0.616017		cell 47	-0.0922928	-0.345966	-0.34098	0.271175	0.494841		cell 47	0.184461	-0.196033	0.018693	-0.050984	0.823556		cell 47	0.518701	0.65091	-0.33476	-0.0127745	0.693769
	cell 48	0.594062	0.858958	0.870457	0.447292	0.484645		cell 48	0.24398	0.571786	0.163748	-0.210182	-0.0634599		cell 48	0.687068	0.176532	0.325125	0.542686	0.444366		cell 48	-0.483718	0.882613	-0.231122	0.784133	0.334515
	cell 49	0.49068	0.0646834	0.485105	0.689919	0.605067		cell 49	0.101509	-0.43597	0.438798	0.523141	-0.371452		cell 49	0.535428	0.140542	0.450129	-0.269109	0.66301		cell 49	0.393856	0.0327385	0.339691	0.602622	0.664432
	cell 50	0.832522	0.793716	0.54511	0.474556	0.59999		cell 50	0.236857	0.376496	0.0849419	-0.458032	-0.237255		cell 50	0.552876	0.207436	0.364232	-0.0166307	0.64579		cell 50	0.428723	0.528764	-0.508537	0.193836	-0.224201
	cell 51	0.804158	0.0933259	0.747412	0.464176	0.164073		cell 51	0.231057	0.258103	0.217123	-0.188109	-0.554133		cell 51	-0.346377	0.499961	0.450074	0.695121	-0.543509		cell 51	0.297119	0.516262	-0.0838751	0.427054	0.319725
	cell 52	0.306681	0.268317	0.398161	0.805595	0.656167		cell 52	0.221229	0.298611	0.762238	-0.0519967	0.265397		cell 52	-0.445845	0.307941	0.423117	-0.146125	0.693988		cell 52	0.588119	-0.132828	-0.385139	0.574702	0.137409
	cell 53	0.714808	0.0866528	0.39282	0.780054	0.34259		cell 53	0.0146641	0.747309	0.11898	-0.144192	-0.68556		cell 53	0.814563	-0.207138	0.459194	0.179598	0.108439		cell 53	0.698774	0.685225	0.500109	0.0259662	0.546269
	cell 54	0.301665	0.713031	0.0204	0.269783	0.428517		cell 54	0.28965	0.763771	-0.0976712	-0.146973	-0.236536		cell 54	0.263709	-0.21591	0.308161	-0.105598	0.438784		cell 54	0.81217	0.883672	0.590832	0.41037	0.278256
	cell 55	0.343294	-0.218355	0.196207	0.790075	0.735488		cell 55	-0.111263	-0.625105	-0.0316733	-0.0559602	0.00487378		cell 55	0.499356	0.334196	-0.658228	0.615474	0.324331		cell 55	0.49934	0.823389	0.274769	0.844279	-0.0583109
	cell 56	0.635122	0.466223	0.0302808	0.580889	0.0681834		cell 56	0.0299487	-0.0946967	0.725461	-0.154813	0.320506		cell 56	0.799918	0.260151	0.545119	0.428214	0.458894		cell 56	0.507829	0.339796	0.401697	0.409819	-0.447846
	cell 57	0.687463	0.758699	-0.0226123	0.492498	0.233023		cell 57	-0.107425	0.523555	0.823628	-0.102752	0.156416		cell 57	0.680308	0.789922	0.159125	0.227774	0.438648		cell 57	0.44817	0.692822	0.641525	0.706716	0.536397
	cell 58	0.608539	0.618643	0.557522	0.273946	-0.655643		cell 58	0.0577951	0.709514	0.665661	-0.465344	-0.396793		cell 58	0.850534	0.482378	-0.337466	0.424313	0.498387		cell 58	0.675763	0.479744	0.314885	0.621216	0.540763
	cell 59	0.727504	-0.152719	0.781351	0.62222	0.704566		cell 59	-0.0692031	0.852067	-0.0793687	0.589979	-0.100716		cell 59	0.657448	0.483811	0.260238	-0.00910552	0.413422		cell 59	0.247378	0.783016	0.344072	0.126738	0.564401
	cell 60	0.83089	0.556046	0.472605	-0.170383	0.652686		cell 60	0.116226	-0.303723	-0.170592	0.187883	-0.30389		cell 60	0.274151	-0.0886982	0.611673	-0.385393	0.612507		cell 60	0.413922	-0.140156	0.0584772	0.825278	0.487744
	cell 61	0.655859	-0.371675	0.33513	0.660229	0.624272		cell 61	0.383933	-0.197193	-0.44075	0.409958	-0.316099		cell 61	-0.337422	0.583118	0.39852	-0.355984	0.853044		cell 61	0.780048	0.571965	0.0835728	0.172437	0.451414
	cell 62	0.799824	0.624131	0.471482	0.56458	0.47608		cell 62	0.0966201	0.480197	0.246801	-0.333266	0.118105		cell 62	0.787781	0.113573	-0.456203	-0.28842	0.326718		cell 62	0.721415	0.938864	0.119157	0.535403	-0.188328
	cell 63	0.563702	0.546474	0.841822	0.197004	0.0790405		cell 63	-0.053717	0.524797	0.14478	-0.223271	-0.00541552		cell 63	0.291017	-0.612802	0.0415899	-0.400587	-0.236961		cell 63	0.806731	0.0397137	0.722543	0.750473	0.548589
	cell 64	0.251041	0.304307	0.570848	0.612527	0.860944		cell 64	-0.00598104	0.0606885	0.425908	-0.350693	0.380507		cell 64	0.26474	0.115518	0.845272	-0.0270938	0.323217		cell 64	0.619383	0.0242769	0.211989	0.605813	0.245353
	cell 65	0.606223	0.920499	0.617816	0.621902	0.68717		cell 65	0.404466	0.465561	0.226607	0.246776	0.119668		cell 65	0.516495	-0.308995	0.658542	0.225805	0.441749		cell 65	0.534123	0.489508	0.69222	0.455826	0.391661
	cell 66	0.73792	0.78665	0.357992	-0.240754	0.616237		cell 66	-0.284106	-0.193174	0.629757	-0.361272	0.132925		cell 66	0.556113	0.0240687	0.223384	-0.10286	0.507076		cell 66	0.306117	-0.492664	0.715243	0.29543	0.186281
	cell 67	0.66788	-0.140246	0.269606	0.544876	0.535508		cell 67	-0.414313	-0.395004	-0.27377	-0.333577	0.468766		cell 67	0.125563	0.26026	0.625016	0.394923	0.529286		cell 67	-0.145538	0.673809	0.768271	-0.0155899	0.267055
	cell 68	0.0453034	0.719142	0.355076	0.341102	-0.581716		cell 68	0.434266	0.218768	0.276107	-0.0325967	0.530262		cell 68	0.939636	-0.297089	0.526781	-0.111792	0.528558		cell 68	0.917861	0.492761	0.843487	0.387738	0.504831
	cell 69	0.88238	0.913802	0.854653	0.289212	0.634641		cell 69	0.306273	0.596065	0.330784	-0.551511	-0.118751		cell 69	0.343034	0.186415	-0.190468	0.638689	0.704668		cell 69	0.730785	0.729742	0.837242	0.565026	0.511642
	cell 70	0.669062	0.444293	0.299669	0.201004	0.637919		cell 70	-0.0138449	0.868397	0.681164	-0.216556	-0.0766724		cell 70	0.476547	-0.171593	0.0984876	0.437354	0.615286		cell 70	-0.040514	0.898847	0.628118	0.341916	0.18618
	cell 71	0.928979	0.4168	0.504485	0.898371	0.634812		cell 71	-0.470105	-0.132105	0.606782	0.555461	0.824751		cell 71	0.302854	-0.184603	0.753284	0.0851022	0.632056		cell 71	0.431396	0.318126	0.444772	0.330295	0.288346
	cell 72	0.814151	0.0536749	0.279019	0.734336	-0.308635		cell 72	0.0295125	0.0905687	0.463934	-0.0918645	0.732712		cell 72	0.609497	0.0562924	0.0988088	0.00782227	0.688919		cell 72	0.455601	0.956554	0.373985	0.663046	0.36929
	cell 73	0.783501	0.721378	0.0262352	-0.198258	0.454432		cell 73	0.399249	-0.0263329	0.76021	-0.261945	0.219199		cell 73	0.534598	-0.0841669	0.559186	-0.0599687	0.562441		cell 73	0.647805	0.526071	0.57213	0.325592	0.398792
	cell 74	0.888623	0.64989	0.706718	0.68548	0.373615		cell 74	-0.303788	-0.292536	0.464745	0.503311	0.181283		cell 74	0.232005	-0.156601	-0.158272	0.343255	0.635815		cell 74	0.790251	-0.127933	0.203744	0.248364	0.594219
	cell 75	0.0520946	0.569073	0.103165	-0.145009	0.25376		cell 75	0.0544418	-0.118135	0.287144	-0.0367193	0.118541		cell 75	0.099532	0.195312	0.597479	0.169969	0.453353		cell 75	0.182966	-0.422942	0.299467	0.278918	0.658984
	cell 76	0.572878	0.217152	-0.272497	0.367932	0.886198		cell 76	-0.0518265	0.498569	0.361525	-0.819314	0.591243		cell 76	0.0285748	-0.0318131	0.480259	0.0296449	0.583332		cell 76	0.513462	0.792366	-0.45362	0.154422	-0.430418
	cell 77	0.0613462	0.113019	-0.300299	0.592886	0.902282		cell 77	0.075687	0.260486	-0.183455	-0.452673	-0.0411431		cell 77	0.739971	-0.362297	0.0841126	-0.0802133	0.631517		cell 77	0.183979	0.853642	-0.0872276	0.722925	0.282558
	cell 78	0.373663	0.00669706	0.447975	0.351837	-0.14238		cell 78	-0.3985	-0.746706	0.449679	-0.312062	-0.294713		cell 78	0.384228	-0.0440273	0.228575	-0.123628	0.500446		cell 78	0.634328	0.753667	0.209084	0.307473	-0.0574309
	cell 79	0.89601	0.791049	0.459304	0.262419	0.176928		cell 79	0.0636422	0.469923	0.323742	0.596705	-0.08713		cell 79	0.795896	0.64499	0.163688	0.733891	-0.32576		cell 79	0.703593	0.800041	0.559968	-0.169989	0.478456
	cell 80	0.603789	0.640422	0.0322953	0.43253	0.00472604		cell 80	0.589096	-0.307407	0.328724	-0.111207	0.686073		cell 80	0.8019	-0.0382502	0.248755	0.419305	0.596618		cell 80	0.560809	-0.285155	0.0365947	0.356024	0.311183
	cell 81	0.852896	0.453959	-0.296328	0.579744	-0.464364		cell 81	0.72725	-0.397515	0.345153	0.111459	0.241855		cell 81	0.806636	-0.0638809	-0.0280993	0.24731	0.679613		cell 81	0.698331	-0.187523	0.800576	0.760965	0.313814
	cell 82	0.883383	0.788201	0.0976106	0.596378	0.657624		cell 82	0.303423	0.289543	0.166642	0.156061	-0.680888		cell 82	0.709636	0.0268477	0.602779	-0.045062	0.694857		cell 82	0.846447	0.341719	0.636802	0.569409	0.104737
	cell 83	0.639832	-0.0586333	0.455567	0.141988	0.740364		cell 83	0.0174569	-0.060145	-0.0960306	-0.175363	0.0847803		cell 83	0.51726	0.311359	0.56327	-0.0874189	-0.0952882		cell 83	0.581434	0.760429	0.0810349	0.892726	0.420013
	cell 84	0.387277	-0.18866	0.319111	0.542561	0.503785		cell 84	-0.0312328	-0.280496	0.616673	-0.279354	0.759201		cell 84	0.637834	0.0324077	0.836872	0.251979	0.326088		cell 84	0.678568	0.752797	0.830313	0.715117	0.283117
	cell 85	0.932064	0.198279	-0.0470165	0.454588	0.0729002		cell 85	-0.363446	0.0214302	0.489371	-0.181793	-0.227132		cell 85	0.720209	-0.227645	0.0329212	-0.26039	0.622227		cell 85	0.719659	0.138805	0.688048	0.729956	0.834782
	cell 86	0.844513	0.455784	0.605263	0.289762	0.716048		cell 86	0.000407767	0.382212	0.688771	0.407811	0.393075		cell 86	0.860012	0.470863	0.566372	0.149013	0.109341		cell 86	0.83007	0.830016	0.639034	0.454046	0.449491
	cell 87	0.799102	-0.37474	0.229037	0.0865923	0.259759		cell 87	0.174354	-0.573354	0.31082	-0.257343	-0.38877		cell 87	0.404834	0.749611	0.000768865	-0.404024	0.691085		cell 87	0.665675	0.529096	0.514306	0.734839	0.66396
	cell 88	-0.359744	0.625753	0.0185621	-0.491101	0.335002		cell 88	0.0345353	0.00435849	0.136957	-0.282262	0.41322		cell 88	0.737347	-0.153334	0.556363	-0.491678	0.195772		cell 88	0.717516	0.829109	0.590165	0.397026	0.013423
	cell 89	0.604569	0.463081	0.0270918	-0.439038	0.58408		cell 89	-0.215051	0.392412	0.910893	-0.51947	-0.13028		cell 89	0.817114	-0.572347	0.196176	0.0927295	0.170753		cell 89	0.617277	0.649368	0.58859	0.741982	0.813037
	cell 90	0.732283	0.302578	-0.251696	0.137442	0.272		cell 90	0.338085	0.50644	0.396908	-0.0380757	0.593951		cell 90	0.754748	0.0738738	0.271228	0.635221	0.602465		cell 90	0.840121	0.321934	0.43366	0.484937	0.865855
	cell 91	0.824753	0.152697	-0.539142	0.46088	0.346092		cell 91	-0.547171	0.348464	-0.185392	0.395803	0.0827063		cell 91	0.0684695	-0.222633	-0.330585	-0.54334	0.816818		cell 91	0.767658	-0.200969	0.556161	0.255179	0.569128
	cell 92	0.919481	0.709079	0.928561	0.667288	-0.00552119		cell 92	0.564633	-0.381811	0.354457	0.168848	-0.414522		cell 92	0.759476	0.0909914	0.00652568	-0.184356	0.0449653		cell 92	0.770974	0.0920564	0.138631	0.475341	0.888222
	cell 93	0.746838	0.476028	0.736886	-0.0575069	-0.22881		cell 93	0.0634565	-0.100857	0.505625	0.420757	0.373126		cell 93	0.845637	-0.25328	0.805195	-0.0525982	0.754172		cell 93	0.665837	0.667187	0.516806	0.910243	0.781088
	cell 94	0.762431	-0.476921	0.780279	0.788922	0.105241		cell 94	-0.125914	0.146059	-0.158431	0.564646	0.343987		cell 94	0.826409	0.0127777	-0.387224	-0.329413	-0.031826		cell 94	0.713957	0.866966	-0.354565	0.829176	0.416403
	cell 95	0.648436	-0.119018	0.701736	0.780134	-0.246558		cell 95	-0.375413	0.218983	0.452576	-0.108842	-0.337025		cell 95	0.0590596	0.365536	0.117655	-0.462831	0.602805		cell 95	0.839791	0.7157	0.391574	0.721577	-0.0753651
	cell 96	0.712367	0.628477	0.927281	0.0253109	0.206884		cell 96	-0.0815916	0.177432	0.728815	-0.36189	-0.755506		cell 96	0.516548	0.269691	0.126049	0.0725352	0.276454		cell 96	0.739979	0.906263	-0.0693046	0.860309	0.820669
	cell 97	0.860408	0.703128	0.714611	-0.289414	0.365046		cell 97	-0.072765	0.65169	0.32952	-0.0923637	0.403304		cell 97	0.821778	-0.281393	0.581769	0.279002	0.72409		cell 97	0.687049	0.792699	0.288511	0.345026	0.94077
	cell 98	0.660771	0.777474	0.766987	0.38554	0.717816		cell 98	0.650486	-0.259027	0.696037	-0.183183	0.23302		cell 98	0.399766	-0.100501	0.765718	-0.0480429	-0.322834		cell 98	-0.0890713	0.525655	0.388144	0.690502	0.633664
	cell 99	0.901684	0.858256	0.728006	0.0628857	0.239992		cell 99	-0.118835	-0.109499	0.36383	-0.0199722	0.38176		cell 99	0.582822	-0.663978	0.505825	-0.240287	-0.499929		cell 99	0.890478	-0.629868	0.781258	0.438248	0.761115
	cell 100	0.746387	0.0652305	0.797421	0.329037	0.729538		cell 100	0.377871	0.380683	-0.218064	0.373798	0.241138		cell 100	-0.047648	0.0162537	0.679816	0.140052	0.621954		cell 100	0.810592	0.52701	0.710998	0.379281	0.486126
	cell 101	0.497282	0.908843	0.205994	0.0958867	0.875408		cell 101	-0.0503929	0.521546	-0.211978	-0.427513	0.0217657		cell 101	0.579958	0.164525	0.571094	-0.0263013	-0.102079		cell 101	0.789361	-0.524343	0.628745	0.630357	0.914282
	cell 102	0.338906	0.392259	0.441815	0.172577	0.345442		cell 102	0.446216	0.189004	0.746753	0.2965	-0.639615		cell 102	0.666528	0.377808	0.1071	-0.432164	0.453733		cell 102	0.85353	-0.092376	0.733921	-0.139903	0.725903
	cell 103	0.593723	0.797457	0.869508	0.2917	0.645166		cell 103	0.0540466	0.521093	-0.328565	0.151315	0.293089		cell 103	0.796925	0.296764	0.330158	-0.699936	0.80062		cell 103	0.857387	0.640138	0.306399	0.735694	0.837835
	cell 104	0.597073	0.511017	0.554421	0.175003	0.277276		cell 104	-0.0417142	0.282074	-0.0836816	0.130065	0.0794344		cell 104	0.129552	0.337121	-0.147361	-0.671505	0.264543		cell 104	0.838144	0.754924	0.518904	-0.531751	0.823545
	cell 105	0.860617	0.306073	0.737901	0.264219	-0.163624		cell 105	0.0660333	0.569777	-0.470729	-0.248467	0.0999429		cell 105	0.462417	0.239908	-0.486282	-0.317652	0.531548		cell 105	0.686722	0.519803	0.585627	0.225811	0.771405
	cell 106	0.58656	0.621199	0.431653	0.279551	0.664165		cell 106	0.0870075	0.0806943	0.662302	-0.0775208	0.438871		cell 106	0.323534	0.306694	0.202866	-0.0423547	0.622856		cell 106	0.682659	-0.108978	0.391802	0.752647	0.510534
	cell 107	0.721605	0.729355	0.587764	0.484564	0.0201852		cell 107	-0.318325	0.195237	0.729646	-0.221091	-0.114818		cell 107	0.336413	-0.0372434	0.380433	0.153492	0.0585681		cell 107	0.743864	0.266571	0.849062	0.888611	0.860249
	cell 108	0.697392	0.514253	0.52205	0.662514	0.246831		cell 108	0.359863	0.386209	-0.548535	0.0950159	0.214206		cell 108	0.725129	0.191444	0.278713	-0.398203	-0.084623		cell 108	0.810298	0.387253	0.754265	0.310964	0.443165
	cell 109	0.664459	-0.510165	0.452849	0.60148	0.0635713		cell 109	-0.0763859	-0.0153801	-0.25729	0.099253	0.0740372		cell 109	-0.00488104	0.367563	0.349948	-0.0116614	0.0494151		cell 109	0.521708	0.761093	0.807665	0.368797	0.636657
	cell 110	-0.269582	0.487599	0.705196	0.619005	0.116257		cell 110	0.0285592	0.157623	0.146705	0.242019	0.229179		cell 110	0.767226	0.264796	0.354501	-0.481127	0.439694		cell 110	0.298586	0.964988	0.789694	0.527147	0.55277
	cell 111	0.471208	0.655678	0.244668	0.634128	0.242915		cell 111	-0.0228099	0.317421	0.261245	-0.0568786	0.50673		cell 111	0.417272	-0.184372	0.204763	0.119678	0.68428		cell 111	0.77302	0.0530006	0.891544	0.881785	0.767105
	cell 112	0.896731	0.953712	0.824349	0.69032	0.228845		cell 112	0.42155	0.034367	-0.160951	0.27443	0.501633		cell 112	0.879715	0.673064	0.216539	-0.0621796	0.796842		cell 112	0.0781265	0.831389	0.64814	0.65429	0.387038
	cell 113	0.253193	-0.0593049	0.868445	-0.697804	0.368509		cell 113	-0.316927	0.0949083	0.137525	0.396139	0.340134		cell 113	0.734525	0.376202	0.397847	-0.258113	0.0696144		cell 113	0.81598	0.345545	0.297207	-0.236066	0.0704187
	cell 114	0.841989	0.532878	0.562133	-0.15795	0.486161		cell 114	-0.252642	0.347422	0.300644	0.586689	0.496071		cell 114	0.713297	-0.314589	-0.391121	0.0561647	0.160447		cell 114	0.725901	0.438481	0.200882	0.307477	-0.107326
	cell 115	0.689545	0.413355	0.229594	-0.341879	0.825613		cell 115	0.458005	0.126594	0.249713	-0.392369	0.00147072		cell 115	-0.370669	0.165625	0.232233	0.202976	0.691002		cell 115	0.177624	0.286361	0.555929	0.751422	0.909979
	cell 116	0.794093	0.826452	0.320437	0.483899	0.163875		cell 116	0.446762	-0.618007	0.413024	0.858934	0.294558		cell 116	0.548555	-0.511323	0.389192	-0.193558	0.505265		cell 116	0.768317	0.457287	0.845402	0.645427	0.734486
	cell 117	0.669108	0.351127	0.293013	0.805881	0.330549		cell 117	-0.100307	-0.206167	0.493871	0.21232	0.354134		cell 117	0.879844	0.00601431	0.0185275	0.16123	-0.0315846		cell 117	0.789404	-0.18573	0.35858	-0.164083	-0.0313553
	cell 118	0.680435	0.922836	0.377083	0.624227	0.546365		cell 118	0.0790728	0.268674	0.614571	-0.0309663	0.289262		cell 118	0.666014	0.315797	0.198791	-0.500918	0.665472		cell 118	0.908147	0.688015	0.862474	0.629314	0.819002
	cell 119	0.803426	0.847738	0.616873	-0.548858	0.640553		cell 119	-0.028242	0.31923	0.364505	0.274209	0.300826		cell 119	-0.311041	0.453301	-0.0883977	0.0788907	0.407682		cell 119	0.695071	0.716845	0.637527	0.629094	0.749199
	cell 120	0.771898	0.767501	0.744452	0.701319	0.615682		cell 120	0.303858	-0.476496	0.814984	0.600626	0.240597		cell 120	0.669964	0.463945	-0.142089	-0.296033	0.0390197		cell 120	0.704121	0.23656	0.241734	0.825291	0.466884
	cell 121	0.817959	0.223225	0.625844	0.361495	-0.380522		cell 121	0.226906	-0.77506	-0.570524	0.515852	0.209633		cell 121	0.73837	0.293398	0.0364937	-0.690736	0.0337482		cell 121	0.781643	0.267161	0.894372	0.38496	0.652284
	cell 122	0.746415	0.717609	-0.023956	0.538619	0.538319		cell 122	0.403096	-0.27099	-0.526825	-0.311417	0.328264		cell 122	0.666855	0.0204463	0.638257	-0.375305	0.66606		cell 122	0.807646	0.0744456	0.577872	0.736449	0.826914
	cell 123	0.804027	0.902824	-0.0701345	0.566695	0.620977		cell 123	0.428739	-0.482886	0.535709	-0.3726	0.0570415		cell 123	0.609906	0.267034	0.59436	-0.129257	0.467116		cell 123	0.895616	0.744807	0.106618	0.748846	0.571083
	cell 124	0.757341	0.979547	0.568055	0.791459	0.559026		cell 124	0.776862	-0.196148	-0.221844	0.462994	0.394556		cell 124	0.604448	0.702323	0.179559	0.241288	0.0312825		cell 124	0.403186	0.413922	0.531137	-0.44691	0.036299
	cell 125	0.750333	0.707042	-0.334132	0.483319	0.464708		cell 125	0.480243	0.365147	-0.740933	0.751733	0.438136		cell 125	0.769816	0.798018	-0.27809	0.0812007	0.0604101		cell 125	0.79504	0.160115	0.421499	0.796161	0.824757
	cell 126	0.86164	0.780894	0.936329	0.400086	0.626242		cell 126	0.697367	-0.037247	0.539239	-0.253821	0.3545		cell 126	0.032928	0.773446	-0.215053	-0.408313	0.353377		cell 126	0.604888	-0.368498	0.325324	0.325307	0.937872
	cell 127	0.879056	0.621191	0.897464	0.760212	0.546097		cell 127	-0.436659	-0.190038	0.125398	-0.335814	-0.178575		cell 127	0.823775	0.707575	0.526844	0.253634	0.256468		cell 127	0.111334	0.457512	0.444653	-0.0190319	-0.199825
	cell 128	0.622693	0.634997	0.151778	0.826628	0.538465		cell 128	0.411306	-0.131029	0.456299	0.508795	-0.475183		cell 128	0.671353	0.0125096	0.309871	0.559196	-0.300363		cell 128	0.666826	-0.20976	0.325639	0.617758	0.460954
	cell 129	0.88483	0.782354	0.698389	0.834382	0.774962		cell 129	0.0767848	-0.538135	0.425611	0.440783	0.0375141		cell 129	0.664944	0.349099	0.584356	0.124075	0.654755		cell 129	0.453439	0.685419	0.601573	0.0863798	0.600725
	cell 130	0.756626	0.920822	0.676161	0.717522	0.692842		cell 130	0.31156	-0.796633	0.603828	0.472608	0.625202		cell 130	0.61909	-0.391163	0.610662	-0.297812	0.403099		cell 130	0.787821	0.483882	-0.804273	0.499374	0.39796
	cell 131	0.772064	0.660011	0.551275	0.238294	0.657696		cell 131	0.0787599	-0.0607552	-0.142587	0.87166	0.589241		cell 131	0.660656	0.578881	0.185578	-0.145727	0.771179		cell 131	0.739227	0.486579	-0.118161	0.58891	0.594848
	cell 132	0.829811	0.204007	0.448899	-0.130518	0.416078		cell 132	-0.161336	-0.453616	0.185047	0.64242	0.37226		cell 132	0.795657	0.291205	0.0918887	0.256556	-0.481573		cell 132	0.892341	0.109279	-0.285508	0.489101	0.347125
	cell 133	0.935667	0.397681	0.358373	0.684087	0.535574		cell 133	-0.0303215	-0.441696	-0.770229	0.475289	0.6062		cell 133	0.291354	0.255407	0.0429012	-0.0666654	0.377563		cell 133	0.761496	0.573633	0.523107	0.727935	0.804379
	cell 134	0.740677	0.803961	0.15856	-0.191563	0.534886		cell 134	0.141452	-0.413704	0.328004	0.647184	-0.0367367		cell 134	0.798895	0.520841	0.164123	-0.0991139	-0.11121		cell 134	0.892471	-0.132484	-0.119435	0.460392	0.889702
	cell 135	0.243138	-0.651425	0.746161	0.478491	0.365414		cell 135	-0.455269	0.082385	-0.0406159	-0.0149559	0.531557		cell 135	-0.0519145	0.436027	-0.297302	-0.029889	0.163602		cell 135	0.910165	-0.327956	0.769945	0.445499	0.459555
	cell 136	0.800881	0.0606546	-0.354856	0.612705	0.627145		cell 136	-0.108099	-0.0704084	-0.779468	-0.509423	0.390833		cell 136	-0.226906	-0.0924923	0.253832	0.290253	0.463222		cell 136	0.313254	0.5632	0.670496	0.40686	0.328306
	cell 137	0.912656	0.935954	0.667812	0.887499	0.829563		cell 137	0.364908	-0.543184	0.171993	-0.421884	0.405834		cell 137	0.620987	-0.402748	0.37678	-0.374139	0.678504		cell 137	0.939921	0.0767724	0.836877	0.332905	0.67882
	cell 138	0.939515	0.755045	0.152799	-0.198403	0.705236		cell 138	0.34726	-0.509476	0.156557	-0.113183	0.181151		cell 138	0.711042	-0.344729	0.327587	0.544617	0.431025		cell 138	0.915689	-0.106273	0.748825	0.685522	0.561013
	cell 139	0.897262	-0.681965	0.839589	0.22299	0.666868		cell 139	0.291888	-0.121592	0.442997	-0.487682	0.335958		cell 139	0.566415	0.0884322	-0.0351023	-0.535437	0.494148		cell 139	0.889773	0.789029	0.780077	0.745296	0.533752
	cell 140	0.88902	0.872941	0.690836	0.181217	0.955851		cell 140	-0.147343	0.405042	0.804012	0.699698	0.72734		cell 140	0.757344	0.711918	0.351349	-0.283305	0.0988313		cell 140	0.812277	0.639437	0.810709	0.606633	0.844391
	cell 141	0.608761	0.722722	0.658385	-0.150255	0.47374		cell 141	-0.178549	-0.333033	-0.359259	-0.030525	0.700929		cell 141	0.736965	0.416295	-0.10395	-0.112096	0.737853		cell 141	0.893589	-0.222433	0.44277	0.390952	0.83034
	cell 142	0.642134	0.646007	0.52576	0.0690147	0.629292		cell 142	0.614813	-0.587986	0.496333	0.156538	0.32524		cell 142	0.585075	-0.188353	0.730904	-0.0932489	0.557616		cell 142	0.692978	0.413797	0.84194	0.488266	0.907581
	cell 143	0.766729	0.93227	0.879109	0.699382	0.846582		cell 143	-0.114057	-0.430464	0.313854	0.837888	0.468859		cell 143	0.699003	0.769956	0.428081	0.0512899	-0.250854		cell 143	0.705812	0.717991	0.38462	0.485561	0.502128
	cell 144	0.797308	0.778452	0.708178	-0.244613	0.416734		cell 144	-0.0734808	0.0860839	0.247476	0.0384436	0.678839		cell 144	0.667989	0.0477854	0.849625	0.169655	0.809841		cell 144	0.659505	-0.447411	0.925362	0.38301	0.272119
	cell 145	0.874796	0.501144	0.853758	-0.513463	0.738638		cell 145	0.0388424	0.656215	0.550004	0.227847	-0.21655		cell 145	0.54159	0.63033	0.178868	-0.53551	0.610214		cell 145	0.71189	0.836844	0.39333	-0.26334	0.773607
	cell 146	0.702587	0.674621	0.526159	-0.517123	-0.323127		cell 146	-0.219419	-0.454355	0.624482	0.0815287	0.649515		cell 146	0.701748	0.583004	0.24211	-0.0670908	0.360283		cell 146	0.840074	0.739103	0.871844	0.468445	0.690703
	cell 147	0.931026	0.500913	0.72369	-0.122269	0.589153		cell 147	0.539722	-0.668645	-0.143529	0.689601	0.118317		cell 147	0.178287	0.0428996	0.145427	-0.136326	0.601099		cell 147	0.79517	0.770591	0.590711	0.626608	0.800348
	cell 148	0.794387	0.639376	0.476032	0.622797	0.902283		cell 148	-0.0770353	-0.446293	-0.0516098	0.389393	0.761861		cell 148	-0.245246	0.663627	0.236396	0.277807	0.722842		cell 148	-0.273145	-0.0442515	0.390219	0.590035	0.87639
	cell 149	0.947201	0.572234	-0.229731	0.465616	0.835041		cell 149	0.827823	0.406131	0.5802	0.899062	-0.444271		cell 149	0.780203	0.76091	0.415668	0.0894455	0.0371916		cell 149	0.487048	0.754401	0.498073	0.189355	0.241624
	cell 150	0.911656	0.653263	0.422445	0.593229	0.804763		cell 150	0.241654	-0.346558	0.255013	0.554676	0.233765		cell 150	-0.269687	0.106467	0.17289	0.228667	0.266012		cell 150	0.422106	0.192635	0.761725	0.250504	0.551739
	cell 151	0.921862	0.445456	0.91455	0.567285	0.264856		cell 151	0.600827	0.0452991	0.484823	0.316053	-0.588708		cell 151	0.766355	0.373235	-0.101356	0.69174	0.638056		cell 151	0.825885	0.185375	0.876507	0.298205	0.9102
	cell 152	0.89109	0.106724	0.918499	-0.122308	0.914272		cell 152	0.78595	-0.362691	0.514655	0.600264	0.630989		cell 152	0.888056	-0.0678716	-0.259484	0.63335	0.0357667		cell 152	0.852738	0.447738	0.76949	-0.131525	0.807074
	cell 153	0.019441	0.623865	0.339894	-0.23498	0.499349		cell 153	0.331151	0.521894	0.142694	0.500931	0.404688		cell 153	0.786384	-0.662319	0.200838	0.57344	0.492112		cell 153	0.0755708	0.658165	0.734819	0.358655	0.776255
	cell 154	0.104482	-0.117313	0.903568	0.257258	0.25892		cell 154	0.325225	-0.261684	0.667561	0.720709	0.128956		cell 154	0.790863	0.463273	0.476829	0.429749	0.254336		cell 154	0.47372	0.310782	0.722202	0.483896	0.214388
	cell 155	0.271199	0.0393997	0.734921	0.630585	0.598356		cell 155	0.546876	0.0159035	-0.0228517	0.507331	0.0468745		cell 155	0.780154	0.71713	-0.313489	-0.188395	0.12076		cell 155	0.680554	0.938947	-0.0807026	0.853716	0.567644
	cell 156	0.807458	0.468473	0.00105247	-0.532366	0.784744		cell 156	0.886439	0.331768	0.692222	0.84653	0.48893		cell 156	0.629715	-0.120674	-0.382602	-0.104404	-0.332602		cell 156	0.676502	0.18997	0.900967	-0.242792	0.817501
	cell 157	0.806973	0.813634	0.822109	0.944988	-0.187468		cell 157	0.382442	-0.22963	0.0780446	0.819647	0.197591		cell 157	0.526063	-0.0259222	-0.207595	-0.159363	0.213835		cell 157	0.738937	0.673423	0.219979	0.567341	0.868814
	cell 158	0.806016	0.825614	0.812616	0.895529	0.303238		cell 158	0.692933	0.892499	-0.228239	0.285266	0.3547		cell 158	-0.00587036	0.561657	0.389313	0.526069	-0.219351		cell 158	0.862987	0.537743	-0.0144432	-0.290256	0.819492
	cell 159	0.725845	0.145867	0.75486	-0.132117	0.728171		cell 159	0.852573	-0.428787	0.748249	0.316675	0.221562		cell 159	0.604775	-0.213702	-0.151862	0.180038	0.407942		cell 159	0.727652	0.105679	0.689295	-0.148007	0.856274
	cell 160	0.94022	0.0881117	0.470554	0.863771	0.763104		cell 160	0.662436	-0.0867018	0.818932	-0.568412	0.471496		cell 160	0.745706	-0.159698	-0.343355	-0.0461053	0.55517		cell 160	0.685339	-0.276031	0.468617	-0.328788	0.695029
	cell 161	0.729699	0.380769	0.596015	0.159396	0.733868		cell 161	0.655631	-0.46413	0.159031	0.0421423	0.738611		cell 161	0.274626	0.340646	0.178805	-0.00391224	0.479834		cell 161	0.69582	0.519056	-0.000454021	0.672063	0.764463
	cell 162	0.866506	0.5742	0.329432	0.495198	0.619804		cell 162	0.0730608	0.147284	0.75317	0.295994	0.326973		cell 162	0.02237	0.800208	-0.285494	-0.544165	0.471566		cell 162	0.665683	0.502575	0.672928	0.512552	0.775702
	cell 163	-0.712414	0.190825	0.789717	-0.115334	0.214629		cell 163	0.852084	0.40851	0.468206	0.162612	0.409737		cell 163	0.584597	-0.675107	-0.150538	0.104633	0.0312019		cell 163	0.784257	0.363025	-0.0181599	-0.12707	0.689361
	cell 164	0.761986	0.150975	0.311621	-0.0253371	0.751824		cell 164	0.432579	-0.0167413	-0.217874	0.509629	0.0248476		cell 164	0.765254	-0.0303574	0.761138	0.457667	-0.374241		cell 164	0.894062	0.677417	0.306421	0.210555	0.442504
	cell 165	0.77578	0.389858	0.480637	0.396057	0.218267		cell 165	0.705503	0.0071145	0.113996	0.633675	0.319594		cell 165	0.236761	0.452952	0.20829	0.590942	0.0912559		cell 165	0.697662	0.00943332	0.431706	0.111631	0.580993
	cell 166	0.803352	0.853971	0.744692	0.00490966	0.675806		cell 166	0.681746	0.504581	0.15324	0.178059	0.454991		cell 166	0.364604	-0.201872	0.675939	0.439373	-0.0937033		cell 166	0.860938	0.0233702	0.453332	0.72132	0.391486
	cell 167	0.853954	0.406867	0.432769	0.726369	0.727408		cell 167	-0.293876	0.416505	0.872367	0.790339	0.0735931		cell 167	0.570368	-0.358468	-0.153906	0.156791	-0.264714		cell 167	0.77505	0.753001	0.608565	0.607311	0.256908
	cell 168	0.715409	-0.0683667	0.842045	0.262079	0.272079		cell 168	0.533243	0.300123	0.399496	0.309294	0.379921		cell 168	0.91689	0.623624	0.759727	0.0828596	-0.564027		cell 168	0.886358	0.9252	-0.107742	0.632733	0.645152
	cell 169	0.651162	0.934779	0.703601	0.118798	0.851782		cell 169	-0.280889	0.585222	-0.30649	0.221672	0.151435		cell 169	0.744072	0.13086	0.299076	0.16644	0.122602		cell 169	0.903083	0.752316	0.162692	0.144613	0.714403
	cell 170	0.919733	0.73433	0.422968	0.957875	0.123131		cell 170	0.105241	0.451574	-0.512463	0.346468	-0.263895		cell 170	0.673876	-0.197567	0.0592923	-0.0514576	0.908323		cell 170	0.78236	0.330131	0.681041	0.333695	-0.153809
	cell 171	0.224655	0.549859	0.455188	-0.300954	0.737745		cell 171	-0.118026	0.0683521	0.365338	0.86565	0.936616		cell 171	0.730387	0.458988	0.253163	-0.148697	0.344566		cell 171	0.768297	0.225376	0.939083	0.519607	0.620227
	cell 172	-0.151919	0.296719	0.411431	0.421663	0.0480124		cell 172	0.941334	0.371237	0.762882	0.24146	-0.0589975		cell 172	0.491955	-0.377439	0.358811	0.853345	0.154865		cell 172	0.896974	0.739226	0.459973	0.755591	0.0298272
	cell 173	0.862037	0.667328	0.847459	0.495752	0.0549282		cell 173	0.616473	0.55399	-0.0223852	-0.490813	0.343722		cell 173	0.108554	-0.0397961	0.370837	-0.323946	-0.205454		cell 173	0.876905	0.585863	0.605949	0.416517	0.147316
	cell 174	0.903337	0.792987	0.114486	0.0365823	-0.576444		cell 174	0.498094	0.407925	0.213589	-0.133788	0.189897		cell 174	-0.00855851	-0.248354	-0.171836	0.298328	0.272219		cell 174	0.674654	0.65009	0.0792745	-0.0373463	0.821152
	cell 175	-0.196622	0.514538	0.637888	0.835384	0.257107		cell 175	0.422183	0.294942	-0.163437	-0.117091	-0.168829		cell 175	0.433248	-0.0947374	0.696868	0.637365	0.747337		cell 175	0.819556	-0.0572085	-0.0356907	-0.195358	-0.279351
	cell 176	0.935952	-0.5571	0.484922	0.849544	0.639195		cell 176	0.58656	0.199019	-0.107565	0.492906	0.592217		cell 176	0.814679	0.717038	0.438839	-0.168649	0.779187		cell 176	0.751332	0.566827	0.407164	0.893408	0.638009
	cell 177	-0.414166	0.741734	0.450093	0.704885	0.571958		cell 177	0.640238	0.257288	0.171846	0.189044	0.698527		cell 177	0.447237	0.232782	0.597672	0.435019	0.35596		cell 177	0.851506	0.371748	0.294408	0.257019	0.634523
	cell 178	0.771064	0.794708	0.565142	0.207278	0.874947		cell 178	-0.260864	0.652655	-0.436695	0.447913	0.715974		cell 178	0.771764	-0.400482	-0.15262	-0.288115	0.966984		cell 178	0.794501	-0.354769	0.245352	0.682323	0.871908
	cell 179	0.478052	0.911375	0.648761	0.213922	0.809332		cell 179	0.759436	0.422658	-0.192336	-0.503344	0.741591		cell 179	0.519162	0.518178	0.130976	-0.00689241	0.601373		cell 179	0.793935	0.606955	0.911633	0.244941	0.622383
	cell 180	0.671362	0.83546	0.936676	-0.0842133	0.133787		cell 180	0.353912	-0.131899	0.252044	0.127879	-0.127849		cell 180	0.758019	0.438545	0.160697	0.187325	-0.124289		cell 180	0.643627	0.630673	0.832207	0.496681	-0.115148
	cell 181	0.633903	0.729138	-0.0817629	0.562243	-0.637224		cell 181	-0.648599	0.496986	0.348787	-0.486319	-0.372085		cell 181	-0.524176	0.558864	0.25713	0.493174	0.253433		cell 181	0.601553	-0.112951	0.186906	0.394202	0.377645
	cell 182	0.70129	0.734837	0.0458822	0.444124	-0.524513		cell 182	0.125845	0.584396	-0.123253	-0.422171	-0.631932		cell 182	0.805578	-0.232078	-0.321592	-0.328013	0.162409		cell 182	0.785004	0.614103	0.533617	-0.0330317	0.384378
	cell 183	0.894503	0.778994	0.837806	0.177011	0.754563		cell 183	0.658734	0.675789	0.0166478	0.0169031	0.142687		cell 183	0.616187	0.330886	0.223397	0.595675	-0.204876		cell 183	0.782946	0.647477	0.0729246	0.242277	0.735973
	cell 184	0.626821	0.109645	0.522894	0.708286	0.425863		cell 184	0.403544	-0.0572944	-0.149762	-0.250482	-0.28965		cell 184	0.838837	0.243997	0.0892406	-0.442731	-0.444331		cell 184	0.77565	0.922335	0.77833	0.634612	0.293314
	cell 185	0.041798	0.279954	-0.5128	0.457342	-0.18062		cell 185	-0.0144196	-0.401158	0.230863	-0.43321	-0.371584		cell 185	0.509657	0.41355	0.142966	-0.107784	0.462164		cell 185	0.713573	0.794125	-0.201771	0.765567	0.717616
	cell 186	0.847148	0.24464	-0.0603655	-0.494272	0.600292		cell 186	0.317035	0.411469	0.471686	-0.283526	0.547988		cell 186	0.462067	0.782509	0.173417	0.526464	0.503368		cell 186	0.657881	0.656133	0.40477	0.626201	-0.253397
	cell 187	0.729991	-0.102448	0.683924	-0.510474	0.586552		cell 187	0.633266	-0.309188	0.199134	0.40041	0.0426682		cell 187	0.710316	0.322613	-0.070636	0.79761	0.0547089		cell 187	0.769425	0.253703	0.8256	0.496727	-0.223542
	cell 188	0.896585	0.942643	0.761144	-0.403308	0.698485		cell 188	0.662374	0.623099	-0.441761	-0.259581	0.655294		cell 188	-0.0862377	-0.426433	0.277201	-0.155434	-0.185687		cell 188	0.803343	0.825465	0.432672	0.432771	0.752117
	cell 189	0.935039	0.322595	0.800149	0.814774	0.717297		cell 189	-0.535131	0.898144	-0.0450261	0.311535	-0.0442466		cell 189	0.749895	0.564267	0.227809	0.162187	0.611055		cell 189	0.605322	0.215626	0.455639	0.171693	0.564412
	cell 190	0.451315	0.908959	0.686917	0.330053	0.898579		cell 190	0.272731	0.429173	-0.345851	0.321472	0.591531		cell 190	0.630174	0.192716	-0.151908	-0.647661	0.0357437		cell 190	0.653876	0.705274	0.133797	-0.151126	-0.507135
	cell 191	0.810626	0.433581	0.181202	-0.0377119	0.468382		cell 191	0.770125	0.236676	0.0710035	-0.356183	-0.100579		cell 191	0.278744	0.514237	0.524323	0.43512	0.381395		cell 191	0.938748	0.167406	0.731318	0.467085	0.143947
	cell 192	0.558532	0.611055	0.854446	0.591654	-0.249147		cell 192	0.212625	0.430404	0.242673	-0.0767055	-0.117066		cell 192	0.489881	0.0898276	0.382788	0.127562	0.0421478		cell 192	0.799584	0.441299	0.825803	0.575803	0.919986
	cell 193	0.351597	0.622973	0.877864	0.803999	0.775239		cell 193	0.464155	-0.294284	-0.332243	0.602424	0.579241		cell 193	0.621847	0.00744162	-0.240872	-0.0684961	-0.0820315		cell 193	0.847397	0.853013	0.0674182	0.634146	0.793998
	cell 194	0.786307	0.34734	-0.0899668	0.042105	0.699287		cell 194	0.416205	0.251834	0.0322161	0.215071	0.717184		cell 194	0.570493	-0.0159731	0.864443	-0.294186	0.324652		cell 194	0.736623	0.691365	0.16992	0.55994	0.210824
	cell 195	0.784758	0.0246048	0.839701	0.665656	0.480731		cell 195	0.0204934	0.0583403	-0.436374	-0.373382	-0.146795		cell 195	-0.197877	0.323742	0.422187	0.308725	-0.101004		cell 195	0.816431	0.849368	0.570718	0.114534	0.559336
	cell 196	0.586768	0.830994	0.901592	0.793606	0.781707		cell 196	0.777797	0.748774	-0.321587	-0.466495	0.450673		cell 196	-0.241494	0.389991	-0.471433	-0.618169	-0.193941		cell 196	0.549027	0.185973	0.630689	-0.176964	0.530742
	cell 197	0.469874	0.928367	0.752673	0.562872	0.710316		cell 197	0.691213	0.102175	-0.15972	-0.278893	0.311339		cell 197	0.585724	0.467813	0.031818	-0.299802	0.352699		cell 197	0.447402	0.634208	-0.11992	0.605247	-0.0161018
	cell 198	0.185264	0.748164	0.786916	0.80545	0.195398		cell 198	0.450162	0.478297	-0.642695	-0.247712	-0.168725		cell 198	0.114663	0.406693	0.403763	-0.250123	0.278804		cell 198	0.650693	0.632886	-0.165386	0.876418	-0.127495
	cell 199	0.818834	0.854757	0.878309	-0.552567	0.747066		cell 199	0.497674	-0.296321	0.349749	-0.0653976	-0.104298		cell 199	-0.0815847	-0.361215	-0.123044	0.191643	-0.549436		cell 199	0.599945	-0.633733	0.901396	0.22397	0.411909
	cell 200	0.734921	0.84698	0.521025	0.570651	0.690703		cell 200	0.90259	0.608663	0.13142	-0.124026	0.415166		cell 200	0.163409	0.701794	-0.112778	0.0480169	-0.64005		cell 200	0.614472	0.529029	0.502709	0.18371	0.0497763
	cell 201	0.824426	0.805287	0.662234	0.116806	0.896312		cell 201	-0.373352	0.594007	-0.362419	0.456216	0.624692		cell 201	0.0281242	0.505843	0.321553	0.295196	-0.287621		cell 201	0.74209	0.259566	0.441263	0.643033	0.915125
	cell 202	0.699395	0.578305	0.14111	-0.74117	0.918626		cell 202	0.263305	-0.108489	0.0800562	0.0688477	-0.11896		cell 202	0.904164	-0.63671	-0.550088	-0.388126	0.837444		cell 202	0.907361	-0.557703	0.940392	0.331165	0.880621
	cell 203	0.265634	0.197308	0.348557	0.796443	0.461844		cell 203	0.368587	0.677108	-0.518423	-0.111083	0.456749		cell 203	0.0284671	0.219955	0.505046	0.588484	-0.13546		cell 203	0.497792	0.594993	0.766548	0.516077	0.745508
	cell 204	0.376971	0.458776	0.698373	0.216855	0.725311		cell 204	-0.244192	0.62493	0.142998	0.152601	0.6081		cell 204	0.659643	0.0595902	0.182671	0.417497	0.137829		cell 204	0.967185	0.479939	0.618379	0.200738	0.666333
	cell 205	0.589551	0.719544	0.584397	0.286944	0.366039		cell 205	0.471836	0.495534	0.246662	-0.672878	0.434195		cell 205	-0.636306	0.169514	-0.265991	0.355354	-0.361881		cell 205	-0.244319	-0.47295	0.69826	-0.599637	0.945228
	cell 206	0.674939	0.493215	0.630378	-0.594084	0.677931		cell 206	0.770697	-0.184449	-0.10038	0.155728	0.535696		cell 206	0.531901	0.687262	0.717403	0.296207	-0.153398		cell 206	0.176694	0.725048	0.749353	0.615565	0.312296
	cell 207	0.797433	0.0779599	0.426833	0.0538487	0.576644		cell 207	0.769113	0.394834	-0.522118	-0.00866793	0.527989		cell 207	-0.20959	0.310237	0.197191	-0.391234	0.0285255		cell 207	0.809071	-0.415548	0.0781877	0.602322	0.847048
	cell 208	0.852761	0.422274	0.913834	-0.296319	0.784931		cell 208	0.691035	0.220079	-0.35271	-0.540554	-0.174291		cell 208	0.827765	-0.00969127	-0.12144	0.0325735	-0.215252		cell 208	0.9753	0.470701	0.101205	0.56236	0.0342794
	cell 209	0.974523	0.711171	0.859802	0.547712	0.0582194		cell 209	0.712879	0.716751	-0.685463	-0.156428	0.492039		cell 209	-0.0943263	0.750395	0.274873	0.481769	-0.514076		cell 209	0.436282	0.290272	0.344319	0.721604	0.868677
	cell 210	0.745596	0.874349	0.0210443	0.399654	0.664038		cell 210	0.651431	0.0415748	-0.444331	0.241282	0.855192		cell 210	0.660683	0.0232599	0.194948	0.18543	0.0130543		cell 210	0.722695	0.455373	0.152857	0.391175	0.191407
	cell 211	0.736936	0.849758	0.747482	0.541567	0.482659		cell 211	0.76731	0.890202	0.589773	-0.408235	-0.293337		cell 211	0.580597	0.712642	0.334168	-0.281311	-0.391342		cell 211	0.778748	0.397915	0.845921	0.310474	0.0761312
	cell 212	0.894301	0.636485	0.634894	0.63888	0.525621		cell 212	0.0247906	0.00507202	-0.476464	-0.36174	0.639945		cell 212	0.0969493	0.5487	0.626411	-0.349632	0.0566022		cell 212	0.546205	0.294247	0.812335	0.170466	0.0655423
	cell 213	0.236254	0.852036	0.264159	0.411407	0.494464		cell 213	0.770633	0.919787	0.180412	0.165098	0.454473		cell 213	-0.42032	0.333882	-0.120277	0.132937	0.626892		cell 213	0.445842	0.398556	0.136453	0.192191	-0.324269
	cell 214	0.279352	0.722019	0.86641	0.567797	0.174185		cell 214	0.647591	0.520505	-0.0974883	-0.564559	0.341999		cell 214	0.116731	0.0287936	-0.0709587	0.473294	0.325818		cell 214	0.795139	0.770281	0.558818	0.21142	0.0384821
	cell 215	0.630619	0.966571	0.721823	0.650373	0.763946		cell 215	0.626906	0.463549	0.32672	0.342608	0.148002		cell 215	-0.197574	0.259514	-0.317617	0.609125	0.324493		cell 215	0.69093	0.51593	0.919077	0.890741	0.75988
	cell 216	0.825922	0.662658	-0.416853	0.69459	0.899872		cell 216	0.452717	0.211922	-0.271766	-0.103202	0.727715		cell 216	0.644841	0.630657	0.48916	-0.532866	-0.397181		cell 216	0.608834	0.504963	0.410469	0.81162	0.584026
	cell 217	0.374306	0.674726	0.750719	0.257596	0.376637		cell 217	0.799422	0.355522	0.128205	-0.00751854	0.596356		cell 217	0.123771	0.642737	0.0543512	-0.30325	0.906735		cell 217	0.0588642	0.0749104	0.592107	-0.153624	0.432709
	cell 218	0.534134	0.551814	0.231027	0.938266	0.758114		cell 218	0.133309	0.432847	-0.620763	-0.102085	-0.0251351		cell 218	0.310005	-0.405933	0.351721	0.400399	0.280605		cell 218	0.638918	0.0744286	0.473597	0.323329	0.259618
	cell 219	0.711259	0.102828	0.854995	0.767094	-0.017767		cell 219	-0.409011	-0.02284	-0.329333	0.083429	0.000285705		cell 219	0.0791315	0.383675	0.433628	0.414883	-0.404591		cell 219	0.604967	0.259315	0.399489	0.526523	0.778247
	cell 220	0.559642	0.924871	0.636941	-0.521909	0.897723		cell 220	0.422293	0.577974	0.365163	-0.492055	0.748358		cell 220	0.62549	0.630726	0.304723	-0.00576145	0.481487		cell 220	0.754893	0.228151	0.547568	-0.410462	0.62194
	cell 221	0.448059	0.588283	0.157206	0.010634	0.811913		cell 221	0.403446	0.692913	0.42043	0.0780681	-0.478118		cell 221	-0.23016	-0.0356488	0.872386	0.516503	0.323803		cell 221	0.219685	0.343341	0.8527	0.383696	0.570361
	cell 222	0.832258	0.296332	0.717258	-0.215152	0.479564		cell 222	0.29266	0.542671	-0.687667	0.49689	0.70719		cell 222	-0.179144	0.858985	0.0217392	0.369691	0.106759		cell 222	0.835103	0.758124	0.663829	0.800606	-0.0712141
	cell 223	0.748531	0.733789	0.563991	0.917729	0.658691		cell 223	0.906009	0.716719	0.567293	-0.334055	-0.13221		cell 223	0.296686	0.348242	0.49404	0.35929	-0.579893		cell 223	-0.233264	0.738678	0.73384	0.770687	-0.0766258
	cell 224	0.901321	0.817027	0.749489	0.544274	0.0804886		cell 224	0.228883	0.557056	-0.178715	0.0147419	-0.601632		cell 224	-0.352372	0.278152	0.255654	0.027605	0.223688		cell 224	0.750601	0.465474	0.720448	0.85505	0.796903
	cell 225	-0.560192	0.935641	0.640641	0.571451	0.463088		cell 225	0.457708	0.514502	-0.52677	-0.717246	-0.419705		cell 225	-0.173037	-0.208155	-0.326464	-0.061929	0.0845929		cell 225	0.223069	-0.0810381	0.628178	0.631026	0.445902
	cell 226	0.911493	0.586102	0.696035	0.808975	0.290207		cell 226	0.745372	0.477251	-0.30092	-0.167989	0.290566		cell 226	0.144039	0.0307477	0.179246	-0.189329	-0.29309		cell 226	0.529035	0.709257	0.391934	0.251979	0.613391
	cell 227	0.613681	0.811044	0.699313	0.195033	0.888629		cell 227	0.811457	-0.284463	0.324127	0.0311728	0.317983		cell 227	0.264321	0.420606	0.339982	0.0460573	0.141615		cell 227	0.454766	0.669102	0.653675	-0.0617777	0.200753
	cell 228	0.641857	0.794832	0.639031	-0.0549472	0.516074		cell 228	-0.0858543	0.400467	-0.623078	-0.0543845	-0.115833		cell 228	-0.0403253	0.614863	0.342748	0.246629	-0.292121		cell 228	-0.347428	0.331356	0.163294	0.61121	0.253495
	cell 229	0.880931	0.547665	0.5428	-0.0128319	-0.259047		cell 229	0.299379	0.762381	0.218369	0.516254	-0.263855		cell 229	-0.0663099	-0.194823	0.729371	0.679169	-0.111551		cell 229	0.0432738	0.913525	0.426858	0.267695	-0.306686
	cell 230	0.882707	0.566609	0.782962	0.51044	0.768938		cell 230	0.620053	0.495589	0.100111	0.0106383	0.463375		cell 230	0.435926	-0.126852	0.356553	0.824359	0.0304485		cell 230	0.850933	0.654047	0.51994	0.564074	0.632199
	cell 231	0.686878	0.628136	0.844731	0.350176	0.838859		cell 231	0.600828	0.24535	-0.445312	-0.148771	-0.13018		cell 231	-0.18045	0.415197	-0.182576	-0.220623	0.509065		cell 231	0.290388	0.318654	-0.0808854	0.37507	-0.139346
	cell 232	0.733818	0.638392	0.173414	0.600506	0.651447		cell 232	0.544495	0.564382	0.281776	-0.393194	-0.0211377		cell 232	-0.611053	0.299131	0.364316	-0.162367	-0.186532		cell 232	0.494233	0.918215	0.453896	-0.393025	0.342725
	cell 233	0.882092	0.600686	0.583903	0.503669	0.549723		cell 233	0.190591	0.680112	0.117069	0.297837	-0.0833836		cell 233	-0.134188	0.0981266	-0.000691809	0.0856348	0.60837		cell 233	0.666243	0.782747	0.480447	-0.034849	0.352012
	cell 234	0.0105173	0.652131	0.514338	-0.387079	0.601229		cell 234	0.552134	-0.510593	-0.652793	-0.742542	0.74178		cell 234	0.599768	-0.0212531	0.14725	0.165318	-0.366881		cell 234	-0.274173	0.576468	0.766491	0.0520159	0.331722
	cell 235	0.662886	0.636466	-0.0402633	0.114734	-0.0103698		cell 235	0.00698163	0.56251	0.265854	0.422851	0.614701		cell 235	-0.433855	0.301893	0.334735	0.576635	-0.31509		cell 235	0.280884	0.659026	0.455811	0.732908	0.704349
	cell 236	0.797713	0.800706	0.72591	0.756936	0.705753		cell 236	-0.154829	0.37091	-0.392121	0.604945	0.0814731		cell 236	0.125205	0.224437	0.270391	0.472224	0.530965		cell 236	-0.279607	0.739576	-0.12032	0.0968204	0.290113
	cell 237	0.686144	0.707227	0.56072	-0.159383	0.64613		cell 237	0.291688	0.154469	0.260787	0.390818	0.306586		cell 237	0.379409	0.520394	0.0880058	-0.202742	-0.282468		cell 237	0.949355	0.556724	0.501763	0.400841	0.0582433
	cell 238	0.587747	0.935226	0.79591	0.435459	0.174392		cell 238	0.210068	0.404134	0.293521	0.00732068	0.0131807		cell 238	0.359116	-0.306398	0.133893	-0.177801	0.661757		cell 238	0.872952	0.246764	0.213212	0.804546	-0.108957
	cell 239	0.546291	0.839401	0.727916	0.550787	0.635316		cell 239	0.575615	0.847147	-0.539714	-0.0756821	-0.359597		cell 239	0.367981	0.967687	0.0135002	0.366662	0.680299		cell 239	0.787933	0.843648	0.841759	0.580433	0.593227
	cell 240	0.693967	0.928181	0.744476	0.723402	0.72659		cell 240	0.609531	0.200402	0.419789	0.508729	0.304879		cell 240	-0.32035	0.639309	-0.716202	-0.174088	0.409969		cell 240	0.943205	0.519469	0.368386	0.125259	0.220254
	cell 241	0.92454	0.547923	0.750011	0.249832	0.432151		cell 241	0.749921	0.524736	-0.515647	0.718684	0.441906		cell 241	0.268089	0.805448	0.583843	0.80413	0.46147		cell 241	0.636331	0.406071	0.694016	0.847764	0.223757
	cell 242	0.285489	0.839962	0.786062	0.510962	0.106132		cell 242	0.108942	-0.307883	-0.269839	0.84725	0.140711		cell 242	0.490808	0.0891864	0.262906	0.385311	-0.135647		cell 242	0.644057	0.56435	0.643885	0.187421	0.93542
	cell 243	0.910343	0.686388	0.320644	0.542745	0.500178		cell 243	0.495327	0.637548	-0.589967	0.354971	0.0419763		cell 243	0.463293	0.641459	0.569208	0.364098	0.542059		cell 243	0.66975	-0.273448	0.183792	0.592108	-0.650492
	cell 244	0.677119	0.521653	0.774434	0.9173	0.834323		cell 244	-0.445	0.46424	-0.118767	0.464623	0.198023		cell 244	-0.316426	0.574735	0.0895317	-0.10274	-0.466939		cell 244	-0.279916	0.658402	0.259084	0.388919	0.777288
	cell 245	0.76441	0.447863	0.887869	0.154558	-0.25184		cell 245	0.910597	-0.0181771	-0.160924	0.600475	0.0419389		cell 245	0.056685	0.729603	0.278159	-0.41925	0.170683		cell 245	0.340943	0.593436	0.524352	0.00108877	0.695008
	cell 246	-0.0856021	0.787924	0.328506	0.261589	-0.232933		cell 246	0.817702	0.202965	-0.388217	-0.129248	0.214219		cell 246	0.657799	0.446982	-0.03927	0.299528	0.728626		cell 246	0.741302	-0.587337	-0.274897	0.304453	0.28867
	cell 247	0.452856	0.618398	0.875355	0.00404805	0.801492		cell 247	0.492284	0.262353	0.356705	0.197474	0.611904		cell 247	0.582292	0.154549	0.128283	-0.692059	0.864786		cell 247	0.38887	-0.22263	0.503804	-0.573755	0.454902
	cell 248	0.820936	0.854481	0.817557	0.305613	0.522877		cell 248	0.406312	0.314402	0.0595431	0.310849	0.0470236		cell 248	0.138558	0.645571	0.625503	0.515388	0.00498892		cell 248	0.912716	-0.238176	0.745923	0.0501363	0.540856
	cell 249	0.827908	0.808529	0.489105	0.320827	0.557211		cell 249	0.736344	-0.282523	-0.444166	0.701644	-0.00245351		cell 249	1.99984e-05	0.52325	-0.12399	0.289311	0.327393		cell 249	0.956345	0.571252	0.63189	-0.171891	0.133733
	cell 250	0.726282	0.832313	0.237996	0.584416	-0.324659		cell 250	0.614116	0.690081	0.186251	0.220286	0.00971757		cell 250	0.181827	-0.327728	-0.268793	0.0988564	-0.328197		cell 250	0.745178	-0.299999	0.939687	0.931849	0.517088
	cell 251	0.666625	0.798329	0.206164	0.396397	0.730122		cell 251	0.292711	0.307167	0.252687	0.579174	-0.525735		cell 251	-0.209128	0.283767	-0.289375	0.217169	-0.600524		cell 251	0.911388	0.636967	0.266405	0.450202	-0.0631665
	cell 252	0.652324	0.512875	0.33689	0.469928	0.235201		cell 252	0.751289	0.65465	-0.482536	-0.312479	-0.251311		cell 252	-0.532763	-0.119118	0.537196	0.248053	0.228516		cell 252	0.371071	0.209266	0.350435	0.225994	0.640545
	cell 253	0.60334	0.604812	0.276504	0.682613	0.934347		cell 253	-0.082347	0.579598	0.399209	-0.148591	-0.431868		cell 253	0.448896	0.285009	0.22318	-0.143665	-0.63363		cell 253	0.428548	0.402362	0.907835	-0.0989967	0.321023
	cell 254	0.173724	0.803212	0.325088	0.487872	0.297068		cell 254	-0.359017	0.544783	-0.352776	0.0787447	0.33782		cell 254	0.00737043	0.640108	0.33955	0.445376	0.187465		cell 254	-0.450607	0.81063	0.443363	0.457499	0.702515
	cell 255	0.723775	0.892671	0.594888	0.560373	0.863627		cell 255	-0.0774655	0.848244	0.382406	0.484215	-0.471017		cell 255	0.0384338	0.0691034	0.0453434	-0.20509	-0.213882		cell 255	0.786388	0.711244	-0.110357	0.557261	0.485685
	cell 256	0.759349	0.790314	0.655949	0.0411689	0.931492		cell 256	-0.185582	0.124497	0.608722	0.312344	0.171954		cell 256	-0.0635857	0.139338	0.724576	0.0227865	-0.352182		cell 256	0.548994	-0.0722847	0.184274	0.6824	0.408102
	cell 257	0.75071	0.914808	0.347098	0.0514099	0.637628		cell 257	0.194089	0.475495	0.29721	-0.519077	0.0506242		cell 257	0.232117	0.486617	0.152048	-0.340515	-0.353425		cell 257	0.763424	0.528772	0.756948	0.278187	0.439459
	cell 258	0.924398	0.87024	0.321563	0.0951506	0.767055		cell 258	-0.293458	0.0644738	0.782374	0.288399	0.313284		cell 258	-0.108176	0.23183	-0.520721	0.89231	0.00595469		cell 258	0.943125	0.726201	0.543215	0.687773	0.81553
	cell 259	0.600122	0.38286	0.222413	0.720268	0.486961		cell 259	0.520189	0.304097	-0.209576	0.628199	-0.0938491		cell 259	0.315428	0.114499	-0.0633021	-0.0334243	0.724578		cell 259	0.424817	0.514421	-0.26801	0.760445	0.44286
	cell 260	0.506353	0.629253	0.909062	0.609894	0.38858		cell 260	-0.0151789	0.669814	0.757016	0.46426	0.326159		cell 260	-0.23073	-0.259228	-0.0561539	-0.125248	0.435997		cell 260	0.45124	0.663842	-0.27358	0.557618	0.381572
	cell 261	0.868205	0.536503	0.601871	0.530816	0.710802		cell 261	-0.437457	0.469649	0.0725709	0.507201	0.522162		cell 261	0.326892	0.102073	0.689131	0.374529	0.10563		cell 261	0.824472	0.271624	0.719306	0.565971	0.725948
	cell 262	0.825145	0.642158	0.672201	0.65067	0.869449		cell 262	0.404983	0.573181	0.247683	0.824118	-0.789776		cell 262	0.0128562	-0.222278	0.543924	0.588118	-0.504365		cell 262	-0.263586	0.85013	0.802865	0.7151	0.372451
	cell 263	0.561714	0.237021	0.757629	0.760371	0.867776		cell 263	0.508403	0.567858	0.682849	0.478373	0.233176		cell 263	0.0662007	-0.0165089	-0.081425	-0.515346	-0.21593		cell 263	-0.21289	0.683181	0.348926	0.411763	0.364771
	cell 264	0.850509	0.39987	0.40879	0.172103	0.77206		cell 264	-0.364386	0.361515	0.062295	0.607093	0.591077		cell 264	0.288796	0.604758	-0.391139	0.653697	0.0787482		cell 264	0.573944	0.738247	0.420786	0.760897	-0.116402
	cell 265	0.807023	0.446159	0.610065	-0.0858473	0.641247		cell 265	-0.100641	0.610577	0.433738	0.292519	-0.522187		cell 265	0.229008	0.0440038	0.341792	-0.446511	-0.00880574		cell 265	0.789225	0.620107	0.769319	-0.00671754	0.648193
	cell 266	0.807945	0.489721	0.539617	0.232061	0.967583		cell 266	0.462463	0.0198815	-0.332712	0.545971	0.409317		cell 266	0.0203303	0.161091	-0.174971	-0.0769835	0.507459		cell 266	0.381141	0.272116	0.369719	0.603986	0.170206
	cell 267	0.905563	0.868904	0.400567	0.429165	0.827573		cell 267	0.0363332	-0.2575	0.143629	0.679121	-0.356755		cell 267	0.601866	-0.34765	-0.0742959	0.085609	-0.137769		cell 267	0.256304	0.482732	0.0678022	-0.54318	0.283788
	cell 268	0.846147	0.579182	0.608848	0.496638	0.290278		cell 268	-0.034947	0.668363	0.0109112	0.287533	-0.354534		cell 268	0.521964	-0.213613	0.748601	0.0222574	-0.315745		cell 268	0.555703	0.750716	0.22101	-0.6657	-0.302661
	cell 269	0.909136	0.753636	-0.199852	0.42192	-0.293919		cell 269	0.770431	0.273431	0.6364	-0.0932264	0.240842		cell 269	0.361427	0.0116542	-0.221141	0.551456	-0.107808		cell 269	0.446171	0.32871	0.330972	0.733329	0.5691
	cell 270	0.541373	0.667137	0.225099	0.0364197	0.821788		cell 270	-0.303615	0.501898	0.0844209	0.558444	-0.487748		cell 270	-0.0852003	0.444308	0.835286	-0.366736	-0.512391		cell 270	0.678274	0.605074	0.629546	-0.14311	0.631792
	cell 271	0.748167	0.899813	0.621714	0.296177	-0.149849		cell 271	0.068925	0.0523074	0.501349	0.334781	0.508328		cell 271	0.763627	0.030712	0.268735	0.679108	0.589969		cell 271	0.63709	0.694348	0.527812	0.163056	0.417681
	cell 272	0.577856	0.496692	-0.813629	0.72099	0.480801		cell 272	-0.158638	0.239348	0.465003	0.543591	-0.0995147		cell 272	-0.276215	-0.184524	0.541035	0.288784	-0.4815		cell 272	0.658343	0.290441	0.743028	0.468595	-0.384728
	cell 273	0.516389	0.858129	0.677474	0.715636	0.853443		cell 273	0.178232	0.550937	-0.202037	0.0874964	-0.671106		cell 273	0.0658355	0.482398	0.572693	-0.211275	-0.416498		cell 273	0.935782	0.938868	0.640353	0.0530326	0.120391
	cell 274	0.781243	0.935982	-0.24659	0.634534	0.244302		cell 274	0.125934	0.975005	0.562594	0.71913	0.409634		cell 274	0.270103	-0.260899	0.206234	-0.129511	-0.3442		cell 274	-0.145071	0.92918	0.246191	0.181099	0.546035
	cell 275	0.574336	0.284859	0.63044	-0.107046	0.799895		cell 275	-0.262669	0.57157	0.239344	0.497581	-0.632749		cell 275	0.0601745	-0.234923	0.367463	0.140664	-0.22069		cell 275	0.135575	0.67051	0.636639	-0.178086	0.23361
	cell 276	0.915841	0.718688	0.484487	0.361828	0.771861		cell 276	0.454325	0.607861	0.0303968	-0.135918	0.260699		cell 276	-0.206939	-0.699253	0.380922	0.364309	0.602251		cell 276	0.753325	0.100445	0.375503	0.578368	0.136417
	cell 277	0.75299	0.00801072	0.862112	0.545125	-0.782321		cell 277	0.115673	0.0124046	0.186946	0.528242	0.180157		cell 277	-0.315415	0.169993	0.440204	0.0409008	-0.0793105		cell 277	-0.591925	0.672814	0.12091	0.702008	0.0857675
	cell 278	0.516152	0.783618	0.582533	0.774989	0.813039		cell 278	0.0289473	0.238854	0.693553	0.378936	-0.39985		cell 278	0.219438	0.344775	0.54896	0.710766	0.0632396		cell 278	0.497999	0.693523	0.757491	0.820478	0.563976
	cell 279	0.849741	0.836078	-0.150504	0.135015	0.864429		cell 279	0.257668	0.595584	-0.252118	0.309348	-0.548095		cell 279	0.402354	0.256489	0.819115	0.409405	0.0363294		cell 279	-0.0268155	0.884147	-0.215438	-0.00480041	0.158245
	cell 280	0.723111	0.392291	0.561524	0.385982	0.817441		cell 280	0.563204	-0.494854	0.537667	0.221599	-0.167933		cell 280	-0.205463	0.0194251	-0.281385	0.124877	-0.583319		cell 280	0.791351	-0.215493	0.115282	0.499274	-0.197527
	cell 281	0.847941	0.337324	0.221105	0.235732	0.949239		cell 281	-0.0715463	0.575876	0.534678	0.343725	-0.0295599		cell 281	-0.407678	0.340461	-0.0426142	0.484261	-0.223026		cell 281	0.762367	0.581512	0.910724	-0.425326	0.851952
	cell 282	0.760008	0.613388	0.348692	0.845608	0.818627		cell 282	-0.218195	0.273473	-0.0551751	0.0824348	-0.395497		cell 282	-0.0125827	0.00257984	0.782633	-0.110428	0.482364		cell 282	0.606492	0.57308	0.523803	0.201125	0.589756
	cell 283	0.459972	0.516756	0.396905	0.71395	0.549001		cell 283	-0.0363773	-0.164703	-0.433436	0.599552	-0.243545		cell 283	0.161431	0.498549	0.563142	0.169538	-0.0923063		cell 283	0.828842	0.854054	0.684721	0.591528	0.578506
	cell 284	0.884842	0.187222	0.471433	0.81379	0.891972		cell 284	0.19084	0.619888	0.401833	0.768889	-0.149074		cell 284	-0.0285049	0.0914642	-0.0501744	0.802124	0.100069		cell 284	0.689068	0.723902	0.852936	-0.0610014	-0.270335
	cell 285	0.288855	0.719032	0.722754	0.669354	0.30153		cell 285	0.682528	0.289423	0.950454	0.328475	0.00648218		cell 285	-0.110701	0.205216	0.411442	-0.231052	-0.0550308		cell 285	0.719893	0.720183	0.192279	0.754861	0.850386
	cell 286	0.187469	0.846187	0.657034	-0.252307	0.0951765		cell 286	0.46343	0.578136	0.883896	0.217538	0.268918		cell 286	-0.285613	-0.277864	0.680345	-0.0503409	0.194006		cell 286	0.792145	0.346604	0.30774	0.61835	0.481807
	cell 287	0.811039	0.869251	0.743101	0.470925	0.669481		cell 287	-0.109795	0.0923435	0.794841	0.436907	-0.33006		cell 287	-0.04117	0.216954	0.875694	0.573986	-0.663605		cell 287	0.32443	0.7543	0.211912	0.764541	0.556277
	cell 288	0.601023	-0.0804456	0.668448	0.816722	0.13971		cell 288	0.746235	0.575524	0.0997955	0.595055	-0.280428		cell 288	-0.243729	0.0222515	0.714329	0.777632	-0.273776		cell 288	0.348143	0.693319	0.70165	0.431459	0.37077
	cell 289	0.951759	0.958211	0.599858	0.370676	0.650746		cell 289	0.178689	-0.143538	-0.0100547	0.0314413	0.323899		cell 289	0.0694547	0.925668	0.0169174	0.187884	0.406583		cell 289	0.644512	0.921803	0.918986	0.650488	-0.271386
	cell 290	0.831928	0.935203	0.599526	0.661258	0.874128		cell 290	-0.235868	-0.489832	0.261814	0.42036	-0.369826		cell 290	0.0147245	-0.0570043	-0.0385765	-0.260632	-0.172942		cell 290	0.722233	0.411021	0.837959	0.179368	0.40082
	cell 291	0.713185	0.958899	0.0998506	0.767626	-0.291679		cell 291	-0.161119	-0.23781	0.781138	0.865114	0.488337		cell 291	-0.503463	0.149451	0.352162	0.0782095	0.0545791		cell 291	-0.0618395	0.776883	0.688165	0.888951	0.478893
	cell 292	0.961405	0.934912	0.786967	0.77691	0.421745		cell 292	0.255458	0.385834	0.630238	-0.209601	0.361437		cell 292	0.139511	-0.26363	-0.102677	0.170663	-0.333247		cell 292	0.558595	0.574936	0.754006	0.401204	0.709956
	cell 293	0.725632	0.60052	0.862306	0.425213	0.526916		cell 293	0.379616	-0.316421	0.760374	0.514456	0.339022		cell 293	0.29608	0.162663	0.721167	0.50523	0.212082		cell 293	0.462551	0.787716	-0.173516	0.43284	0.449994
	cell 294	0.647938	0.730412	0.453234	0.279871	0.343727		cell 294	-0.736992	0.318498	0.491292	0.594696	0.850416		cell 294	0.412892	-0.151419	0.672345	-0.450982	-0.451644		cell 294	-0.247307	0.838686	0.255521	-0.202941	0.392165
	cell 295	0.53245	0.850183	0.418882	-0.150346	0.875839		cell 295	-0.466074	0.476697	0.501031	0.933294	-0.372806		cell 295	0.169163	0.227153	-0.172176	0.387838	0.14037		cell 295	0.322381	0.352583	0.4607	0.526257	0.659228
	cell 296	0.655826	-0.156084	0.575876	-0.241364	0.626253		cell 296	0.396879	0.249182	0.396919	0.820257	0.489185		cell 296	0.00329853	0.197541	0.559684	0.771097	-0.528008		cell 296	0.85787	0.199415	0.407675	0.292145	0.66473
	cell 297	0.625527	-0.142277	0.668685	0.561548	-0.0128947		cell 297	-0.176632	0.529147	0.494731	0.705877	0.359065		cell 297	0.0498167	-0.0719312	0.277705	0.320964	0.0380684		cell 297	0.642634	0.563828	-0.601703	-0.161166	-0.0744944
	cell 298	0.234855	0.574505	0.579926	0.520006	0.565761		cell 298	0.501046	0.551086	-0.0119917	0.245484	0.722796		cell 298	0.629843	-0.165795	0.280921	0.396016	0.103923		cell 298	0.655169	0.968551	0.27659	-0.619449	0.885878
	cell 299	0.838142	0.644738	0.43073	0.607623	-0.0244073		cell 299	0.792484	0.519873	0.731868	0.356819	0.126073		cell 299	-0.196005	0.727394	0.153139	0.273258	-0.702796		cell 299	-0.143859	0.0521253	0.227147	0.34265	0.684875
	cell 300	0.838858	0.242085	0.292946	0.643454	0.254086		cell 300	-0.555326	0.726807	0.499488	0.755773	0.729648		cell 300	0.441737	0.628479	0.193212	0.166778	0.669464		cell 300	0.758036	-0.106826	0.76238	0.450538	0.677003
	cell 301	0.961955	0.477877	0.72701	0.422746	0.383491		cell 301	-0.0667883	-0.552962	0.200899	0.625284	-0.242453		cell 301	0.292181	0.021294	0.393565	0.45688	0.454371		cell 301	0.342755	-0.294894	0.235096	0.046883	-0.125182
	cell 302	0.671782	0.634978	0.387719	0.184891	0.586302		cell 302	0.164977	0.746266	0.732516	0.678196	0.390493		cell 302	0.228515	0.279252	0.581584	-0.118789	-0.172513		cell 302	0.290388	0.929587	0.54667	0.83826	0.701448
	cell 303	0.545552	0.843269	-0.173218	0.615629	-0.048001		cell 303	-0.207236	0.0255766	-0.473559	0.174044	0.889772		cell 303	0.288053	-0.0317071	0.587104	-0.180998	-0.107093		cell 303	0.549946	-0.634397	0.554458	0.243105	0.517289
	cell 304	0.768543	-0.0191873	0.756801	0.00690149	0.753597		cell 304	0.490027	0.37425	-0.168387	0.80007	0.252037		cell 304	0.0721877	-0.0763933	0.0135851	0.224042	-0.0720746		cell 304	0.35943	0.110332	-0.271604	0.200593	0.472914
	cell 305	0.514141	0.593176	0.345953	0.809896	0.186231		cell 305	-0.189455	-0.149734	0.148607	0.518505	0.479795		cell 305	0.398685	-0.619105	0.185499	0.133659	-0.559991		cell 305	0.286606	0.895598	0.632073	0.654311	-0.000483979
	cell 306	0.667131	0.400983	0.458314	0.327359	-0.301198		cell 306	0.238327	0.122691	0.121186	0.427136	-0.461549		cell 306	0.677757	0.124375	-0.389851	0.639212	-0.489666		cell 306	0.101627	0.493672	-0.00172734	0.508901	0.301167
	cell 307	0.715307	0.550685	0.86025	-0.579467	-0.442136		cell 307	0.065607	-0.0542119	0.0752045	0.25814	0.019772		cell 307	0.411221	-0.247347	-0.0234897	-0.035215	-0.36986		cell 307	0.669072	0.0925442	-0.0786101	0.388246	0.636643
	cell 308	0.6091	-0.266899	0.604887	-0.0802101	-0.0892723		cell 308	-0.00948798	0.0679604	0.0911032	-0.300219	0.00339062		cell 308	0.444804	-0.202304	-0.0997182	0.633225	0.106044		cell 308	0.942798	0.595695	-0.213767	0.22116	-0.0785614
	cell 309	0.60331	0.655613	0.734477	0.274722	0.309667		cell 309	0.595712	-0.0683997	-0.31726	0.644003	-0.0608541		cell 309	0.626721	0.0376121	0.208885	0.70986	-0.277812		cell 309	0.761902	0.00270951	-0.187084	0.177245	0.531451
	cell 310	0.918274	0.239902	0.862883	0.522464	-0.113627		cell 310	0.590145	-0.00319514	0.730183	-0.0213314	0.12407		cell 310	-0.260329	0.934307	-0.100518	-0.0361107	-0.242621		cell 310	0.889827	0.44938	-0.0498633	-0.216056	-0.25402
	cell 311	0.893163	0.956551	0.460065	0.234165	0.194285		cell 311	0.653033	0.266778	0.680206	0.0611624	0.223467		cell 311	0.555524	-0.170199	0.715351	0.345389	0.510147		cell 311	0.688065	0.659438	0.569041	0.523887	0.394119
	cell 312	0.887229	0.594223	0.487097	0.760118	0.46863		cell 312	-0.167084	-0.10964	0.368341	0.703861	0.842359		cell 312	0.628858	-0.20021	0.333546	0.547083	-0.653934		cell 312	0.570526	0.528356	0.364045	0.934602	0.123504
	cell 313	0.777793	0.874209	-0.120393	0.526016	-0.751332		cell 313	0.273674	0.438138	-0.0568205	-0.00440653	0.933056		cell 313	0.555982	0.261063	-0.636858	-0.0193441	0.584747		cell 313	0.354534	0.335622	0.0404731	0.76116	-0.117347
	cell 314	0.721115	0.14662	0.678066	0.467882	0.19056		cell 314	-0.20673	-0.0944727	0.107341	0.175586	0.601168		cell 314	0.257223	-0.239428	0.345877	0.0676969	-0.00546653		cell 314	0.750111	0.733062	-0.192995	0.365451	0.554495
	cell 315	0.155694	0.942784	-0.10639	0.835345	0.585343		cell 315	0.588296	0.303711	0.0857528	0.715523	0.303089		cell 315	-0.180964	0.284823	-0.0250673	-0.0707912	-0.411407		cell 315	0.271323	0.535826	-0.041578	0.667589	0.812691
	cell 316	-0.193301	0.388799	0.704713	0.237204	0.843078		cell 316	-0.216265	-0.261837	-0.0989858	0.261572	0.170925		cell 316	-0.0162764	-0.0369776	0.578951	-0.0669528	-0.231209		cell 316	0.192616	0.189917	0.552562	0.658748	-0.51538
	cell 317	-0.660332	0.350017	0.457477	0.212244	0.769444		cell 317	-0.0421644	0.547306	0.4375	0.319742	0.452959		cell 317	-0.0839452	0.188837	-0.147007	0.416292	-0.710571		cell 317	0.672534	0.669339	0.040504	0.377549	0.0350921
	cell 318	0.655127	0.781111	0.605488	0.330814	0.036522		cell 318	0.0287088	0.766729	0.83001	0.297307	0.498274		cell 318	-0.154541	0.129323	0.683081	0.676911	-0.487853		cell 318	0.71721	0.509535	0.563382	0.292234	0.398988
	cell 319	0.0526962	0.925831	0.112658	0.717353	0.102811		cell 319	0.116958	0.01773	0.329282	0.678447	0.124389		cell 319	-0.172874	0.628121	0.0888791	-0.103912	-0.435784		cell 319	0.508405	0.841485	0.717534	0.623105	0.684758
	cell 320	0.906946	0.803984	-0.154191	0.925397	0.161339		cell 320	-0.210261	0.0282901	0.396109	-0.243396	-0.56381		cell 320	-0.0571363	-0.268613	0.758018	0.553659	0.177917		cell 320	0.402921	-0.249725	0.888606	-0.314601	0.441308
	cell 321	0.592419	-0.244919	0.10821	0.87258	0.157712		cell 321	-0.498035	0.238641	0.815752	0.514801	0.879437		cell 321	0.316996	-0.10357	0.761308	-0.0622474	-0.0539941		cell 321	0.626601	-0.113473	0.907686	0.27836	0.270782
	cell 322	0.817504	0.0132996	0.482356	0.752807	0.6242		cell 322	-0.395427	0.389501	0.608886	0.483132	0.864368		cell 322	-0.388855	0.0605532	0.396235	0.592373	0.00943079		cell 322	0.203429	0.15138	0.687364	0.241049	0.736753
	cell 323	0.775782	0.932325	0.332279	0.506079	0.444014		cell 323	-0.0309381	0.256456	0.083727	0.450967	0.585395		cell 323	-0.0443935	-0.057888	-0.369776	0.745512	-0.350347		cell 323	-0.311876	0.785594	0.403234	0.810878	0.789854
	cell 324	0.913891	0.714529	0.75425	0.921926	0.389443		cell 324	-0.570942	0.729579	0.736468	0.189278	0.621683		cell 324	-0.188236	0.596931	0.200088	0.313863	-0.632173		cell 324	0.23287	0.525127	0.317003	0.38635	0.261172
	cell 325	0.0360584	0.372103	0.410053	0.890423	-0.390918		cell 325	0.0379214	0.575718	0.70585	0.741669	0.672318		cell 325	0.188404	0.881947	-0.514558	0.417682	0.00789131		cell 325	0.694257	0.605581	0.162817	0.498187	-0.169667
	cell 326	0.691784	0.347057	0.788989	0.627309	-0.248227		cell 326	-0.254289	0.49465	0.469551	0.349311	0.543447		cell 326	-0.146616	-0.694304	-0.106702	-0.646162	0.0647888		cell 326	0.447748	0.576257	0.224405	0.873437	0.565986
	cell 327	0.653067	-0.390182	0.134626	0.75862	0.378345		cell 327	0.284012	0.428114	0.0397107	0.412349	0.431909		cell 327	-0.045573	-0.232609	0.101437	-0.0287608	-0.0247641		cell 327	0.842955	0.686416	0.368266	0.123273	0.423099
	cell 328	0.529771	0.676961	0.758994	0.313646	-0.260143		cell 328	0.123165	-0.402407	0.361793	0.264546	-0.0476631		cell 328	0.00365028	-0.257581	-0.0389988	0.388656	0.68731		cell 328	0.604303	0.679821	0.246458	0.171669	0.728024
	cell 329	0.6836	0.884203	0.0568483	0.90349	0.18694		cell 329	-0.313484	-0.250789	0.774492	-0.0847034	0.450809		cell 329	0.433431	0.250316	-0.349403	0.113367	-0.171839		cell 329	0.678419	0.0146782	0.584429	0.475865	0.729907
	cell 330	0.204754	0.638218	0.556777	0.761607	0.73677		cell 330	-0.516319	-0.154522	0.163731	0.549301	-0.27506		cell 330	0.71452	-0.376828	0.206131	-0.110777	0.632369		cell 330	0.231426	0.568725	0.29137	0.876174	-0.166436
	cell 331	0.886565	0.784718	-0.225075	0.367703	0.273665		cell 331	-0.102245	0.254352	0.324039	0.165373	0.584157		cell 331	0.251214	0.489679	-0.411536	0.566712	-0.0741713		cell 331	0.383617	0.105981	0.065159	0.352771	0.154859
	cell 332	0.78728	0.538144	0.16308	0.684033	-0.463902		cell 332	-0.343082	0.281369	-0.358099	0.340126	-0.119774		cell 332	0.142244	-0.302121	0.46661	0.494797	0.0638436		cell 332	0.798836	0.791508	-0.314382	-0.132233	0.34899
	cell 333	0.312932	-0.155719	0.0780979	0.767042	0.537014		cell 333	-0.281051	0.0903805	0.507046	0.0989778	0.969116		cell 333	0.537705	-0.257674	-0.809361	0.797274	0.821172		cell 333	0.461087	-0.15061	0.263346	0.795884	0.642188
	cell 334	0.737145	0.503548	0.376648	0.51406	0.0547162		cell 334	-0.258553	0.281835	-0.255913	0.0658364	-0.106307		cell 334	0.124085	0.111744	-0.249047	0.621372	0.589166		cell 334	-0.182038	0.26939	-0.0485695	0.770587	0.136357
	cell 335	0.782714	0.499134	0.503225	0.585158	0.341633		cell 335	0.838976	0.480036	0.352474	-0.085189	0.288564		cell 335	-0.487702	0.248518	0.387519	0.528715	0.113658		cell 335	0.665499	0.910873	0.715985	0.558285	0.264464
	cell 336	0.873512	0.391784	0.904877	0.656868	0.779359		cell 336	-0.448034	0.504414	0.623359	-0.116427	0.505355		cell 336	-0.492984	-0.159028	0.068099	0.434502	0.40777		cell 336	0.852758	-0.22776	-0.366818	0.621867	0.794408
	cell 337	0.723297	0.487663	0.732351	0.894504	0.00681857		cell 337	-0.0210386	0.111834	0.261459	-0.110793	-0.0335381		cell 337	-0.124626	-0.355908	0.0401332	-0.10163	0.0415247		cell 337	0.390649	0.892351	0.448867	0.912749	0.735005
	cell 338	0.654553	0.450745	0.464174	0.650689	0.799517		cell 338	0.0576477	0.266889	0.545029	0.443117	0.71799		cell 338	0.348726	0.0456055	-0.403117	-0.474599	0.413275		cell 338	0.483329	0.597335	0.406473	0.677828	0.683735
	cell 339	0.915519	0.595831	0.864231	0.533756	0.787205		cell 339	-0.487603	0.116854	0.144352	-0.0898927	0.840653		cell 339	-0.315325	0.202303	-0.27898	0.452747	-0.0180516		cell 339	0.679009	-0.208895	0.0155121	0.247226	0.398909
	cell 340	0.866615	0.957082	0.317519	0.674844	0.183468		cell 340	0.374549	0.506479	0.210187	0.511994	-0.440079		cell 340	-0.135419	-0.339296	-0.356769	-0.0290846	0.0980874		cell 340	-0.106136	0.870808	-0.299637	0.623027	-0.157477
	cell 341	0.879043	0.528569	0.251553	0.421228	0.234148		cell 341	0.0883384	0.237201	0.218197	0.69917	0.130026		cell 341	0.184987	0.149556	0.601292	0.657731	0.467279		cell 341	-0.0178756	0.899191	0.479668	0.797456	0.824993
	cell 342	0.883604	0.389362	0.66331	0.842971	-0.259537		cell 342	0.388267	0.108611	0.514395	-0.145745	0.568165		cell 342	0.168247	-0.0607301	-0.604162	0.0525992	-0.289889		cell 342	0.657733	-0.0550297	-0.12658	0.579059	0.145336
	cell 343	0.408703	0.953604	0.85204	0.766369	-0.179917		cell 343	-0.412053	0.952414	0.496008	0.192937	0.500886		cell 343	0.432854	-0.342463	-0.198953	0.220843	-0.207672		cell 343	-0.1928	0.883429	-0.400199	0.688096	0.0108489
	cell 344	-0.183072	0.971752	0.725092	0.854951	0.627769		cell 344	-0.555803	0.147292	0.603652	0.435284	0.650116		cell 344	0.689812	0.253184	0.399276	-0.0170732	0.566723		cell 344	0.47088	-0.238413	-0.501439	0.924409	0.544919
	cell 345	-0.465983	0.440285	0.0892231	0.891531	0.604391		cell 345	0.0594121	0.568315	-0.047047	0.362992	0.834131		cell 345	-0.263617	-0.344614	-0.15631	0.117487	0.000462653		cell 345	0.75274	0.207088	0.0422347	-0.0851879	0.57283
	cell 346	0.494062	0.64213	0.863163	0.206647	-0.456649		cell 346	0.64835	0.851866	0.236738	0.293531	0.113515		cell 346	0.620358	0.1905	0.37772	0.260489	0.146269		cell 346	-0.0932627	-0.2472	-0.113844	-0.0134911	0.726789
	cell 347	0.623797	0.880424	0.615999	0.743049	-0.364034		cell 347	-0.0141065	-0.0236103	0.426171	0.723467	0.266679		cell 347	-0.163715	-0.100537	0.311326	0.277717	0.240871		cell 347	-0.0332447	0.437828	0.581592	0.363389	0.368963
	cell 348	-0.0932849	0.700829	0.946894	0.889073	0.712598		cell 348	-0.313778	0.250683	0.537906	0.158069	-0.303371		cell 348	0.45304	0.141114	0.496002	-0.286933	-0.361899		cell 348	0.66183	0.744428	0.0876982	0.706403	0.562319
	cell 349	0.812404	0.481688	0.799912	0.715709	-0.479377		cell 349	-0.310924	0.700548	0.799857	0.744939	0.00901205		cell 349	0.702158	0.252497	0.835731	0.451916	0.0453498		cell 349	0.60793	0.956696	0.249689	0.600255	0.452447
	cell 350	0.743955	-0.39195	0.349418	0.696143	-0.00787119		cell 350	-0.63996	0.106412	0.256489	-0.173401	0.205591		cell 350	-0.391148	-0.471781	0.653081	0.534082	-0.0402116		cell 350	0.0154452	0.458835	0.117827	0.231637	0.558724
	cell 351	-0.451559	0.129159	0.774277	0.665418	-0.0477686		cell 351	0.14691	0.0923739	0.414164	-0.287182	0.917131		cell 351	0.34582	-0.6266	0.22216	0.47096	0.77784		cell 351	0.788669	-0.146491	0.265915	0.866666	0.817153
	cell 352	0.748889	0.708769	0.0204461	0.591821	-0.122683		cell 352	0.485487	-0.087846	0.498556	0.0107542	0.169277		cell 352	0.285298	0.153863	-0.437739	0.0882045	0.463576		cell 352	0.976677	0.516203	0.842282	0.787245	-0.339528
	cell 353	0.833221	0.415564	0.930694	0.302268	0.529843		cell 353	0.61164	0.15972	0.557146	-0.478142	0.525759		cell 353	0.0692955	-0.321056	-0.247814	0.220522	-0.52351		cell 353	0.0378373	0.6642	0.167075	0.0387303	0.856411
	cell 354	0.756217	-0.552149	-0.244432	0.232921	0.288678		cell 354	-0.410398	0.355657	0.0764231	0.615824	0.474259		cell 354	-0.367654	-0.197365	0.424251	0.720306	0.290749		cell 354	0.363551	0.897774	-0.18903	0.625843	0.531575
	cell 355	0.928671	-0.506039	0.545957	0.631578	0.794157		cell 355	-0.495974	0.28196	0.776671	0.519049	0.522745		cell 355	-0.156586	-0.60177	0.281334	0.0338515	0.660737		cell 355	-0.14204	-0.117198	-0.170378	0.179125	0.839753
	cell 356	0.798282	0.756982	0.432878	0.753053	-0.20549		cell 356	-0.0897631	-0.249252	0.787941	0.20293	0.0788284		cell 356	-0.297161	-0.0505875	0.333329	0.399015	0.309714		cell 356	-0.289296	0.297803	0.305454	0.939429	-0.0784729
	cell 357	0.719653	0.918406	0.923099	0.502586	0.577493		cell 357	-0.246594	0.210297	0.507967	0.741906	0.616739		cell 357	0.265977	-0.127638	0.806894	0.776156	0.252936		cell 357	0.422957	0.560091	-0.12956	0.891682	0.251565
	cell 358	0.821159	0.700516	0.126929	0.932082	0.49613		cell 358	-0.159891	0.661701	0.351662	0.405352	0.00528683		cell 358	0.333475	0.246042	-0.520582	0.0736915	0.395669		cell 358	0.753673	0.419309	-0.691416	0.942566	0.420771
	cell 359	0.778215	0.86979	-0.0504456	0.423281	0.113624		cell 359	-0.229727	0.137643	0.348285	0.731871	0.364606		cell 359	-0.184399	-0.651004	0.0686909	0.940504	0.810458		cell 359	0.369121	0.688519	-0.198699	0.786217	0.534371
	cell 360	0.429786	0.595055	0.550819	0.850993	-0.0351417		cell 360	0.0911275	0.761095	0.322732	0.126992	0.661309		cell 360	-0.210792	0.180621	0.24187	0.320985	-0.438301		cell 360	0.312769	0.705026	0.416328	0.367052	-0.529337
	cell 361	0.816706	0.597113	0.627721	0.607943	0.307054		cell 361	0.138247	-0.480978	0.585673	0.180213	0.496847		cell 361	0.354928	0.705611	-0.424266	-0.235071	-0.532275		cell 361	0.0655708	0.71109	-0.265739	0.706609	0.626019
	cell 362	0.733083	0.655283	0.650532	0.506034	0.421562		cell 362	-0.654356	0.479263	0.736932	0.0552628	0.111434		cell 362	-0.219761	0.10083	0.38268	-0.141252	0.0466856		cell 362	0.730023	-0.283778	0.805654	0.881259	-0.199575
	cell 363	0.103704	0.529746	0.839902	0.647663	0.667472		cell 363	-0.673234	0.669485	0.673291	0.103128	-0.579208		cell 363	0.375216	0.748736	0.374718	0.538554	-0.421822		cell 363	0.699526	0.75192	0.296925	0.756448	-0.518786
	cell 364	0.622594	0.851177	0.823605	0.812298	0.213321		cell 364	-0.0854096	-0.344075	0.701459	-0.233551	0.127841		cell 364	0.416923	-0.376225	0.17589	0.324067	0.304905		cell 364	0.542621	-0.0179171	0.805263	0.613755	-0.182479
	cell 365	-0.471548	0.627885	0.328811	0.170317	0.486189		cell 365	0.255062	0.495489	0.509009	0.436233	-0.385183		cell 365	0.544319	0.134152	0.146997	0.295973	0.138736		cell 365	0.615362	0.682429	0.00684316	0.616881	0.48124
	cell 366	0.798743	0.850367	0.346071	0.928595	0.855792		cell 366	-0.136581	-0.735418	0.445457	0.533527	-0.150814		cell 366	0.0642192	0.250325	0.525336	0.644969	0.385201		cell 366	-0.0473291	-0.0392015	0.469401	0.749224	0.467356
	cell 367	0.643841	0.909865	0.960308	0.905294	0.457031		cell 367	-0.415227	-0.264811	0.76593	0.240994	0.266683		cell 367	0.115788	0.101597	0.258386	0.435749	0.218965		cell 367	0.798735	0.78475	0.0590584	-0.47165	0.339271
	cell 368	0.495859	0.457003	0.66104	0.841844	0.907575		cell 368	-0.282485	-0.778928	0.0302128	0.559778	0.353193		cell 368	0.112685	0.525309	0.519013	0.510443	0.664836		cell 368	-0.0717592	0.85441	0.039519	0.831591	0.88071
	cell 369	0.67049	0.920239	0.793017	0.607386	0.777115		cell 369	0.154569	0.201792	0.900738	0.825461	0.0730749		cell 369	-0.327569	0.316422	0.0886066	0.36582	0.115491		cell 369	0.891516	0.473929	0.0423376	0.653254	0.578968
	cell 370	0.800864	0.355478	0.32537	0.653763	0.936354		cell 370	-0.00881062	0.250852	0.85445	0.368623	-0.44046		cell 370	0.45061	0.0443281	0.000697978	0.310699	-0.18162		cell 370	0.798923	0.568411	0.46118	0.899772	0.961623
	cell 371	0.82416	0.299971	0.685605	0.681487	-0.290148		cell 371	0.644809	0.642647	0.697041	0.135344	0.312443		cell 371	0.0330605	0.00746198	0.0226926	0.854761	0.26334		cell 371	-0.257265	0.174528	0.217288	0.464697	0.305142
	cell 372	0.539257	0.624734	0.00981873	0.400372	0.638232		cell 372	0.341097	0.808369	0.00923687	0.75877	-0.378616		cell 372	0.435728	-0.345593	0.209044	-0.10621	-0.0579931		cell 372	0.43828	0.706205	0.276372	0.374404	0.0195437
	cell 373	0.509698	0.65151	0.557574	0.272818	0.864266		cell 373	-0.062269	-0.282882	0.664805	0.310997	-0.452446		cell 373	0.0217909	-0.453031	0.10525	-0.353557	0.0726205		cell 373	0.899485	0.657689	0.838369	0.900752	-0.208542
	cell 374	0.53635	0.395802	0.649101	0.845088	0.00980096		cell 374	-0.234361	0.213828	0.212673	0.172974	-0.377177		cell 374	0.599201	0.912409	-0.138514	-0.322725	-0.335795		cell 374	0.047625	0.465608	0.0590571	0.502361	-0.109239
	cell 375	0.706195	0.653313	0.411901	0.374391	0.934231		cell 375	0.555273	0.203183	0.0731303	0.40415	0.328486		cell 375	0.312889	0.166563	-0.000130166	0.314967	0.298186		cell 375	0.816679	0.809343	0.578274	0.823762	0.250008
	cell 376	0.0787179	0.722219	0.562309	0.876557	0.875127		cell 376	-0.0248013	0.570945	0.424327	-0.229537	0.616995		cell 376	-0.313275	-0.249351	0.546242	-0.175224	-0.266015		cell 376	0.584469	-0.0283133	0.229354	0.794598	0.46629
	cell 377	0.457957	0.621138	0.782309	0.559426	0.614587		cell 377	0.505864	0.445192	0.701341	0.0714937	-0.266726		cell 377	0.0784451	0.20344	-0.336743	0.270135	0.495107		cell 377	0.0859877	0.819629	0.238609	-0.0731726	0.508827
	cell 378	0.696949	0.738402	0.126072	0.576222	-0.0616873		cell 378	0.496457	0.408208	0.467164	0.560448	-0.54156		cell 378	-0.277717	0.552719	-0.321522	0.712972	0.554102		cell 378	0.475065	0.719339	0.281454	0.767815	0.187163
	cell 379	0.259417	0.451707	0.185404	0.715194	0.391469		cell 379	0.908469	0.456644	0.628204	0.337975	0.0333009		cell 379	-0.216105	-0.229539	-0.0878141	0.428938	0.414156		cell 379	0.466718	0.541531	0.69109	0.315967	0.714394
	cell 380	-0.0481919	0.516752	0.408039	0.694925	0.958745		cell 380	-0.11184	0.170147	0.557601	0.940608	-0.0835941		cell 380	-0.357719	0.600094	0.254437	0.530991	0.51964		cell 380	0.536104	0.269267	0.707401	0.605067	0.915639
	cell 381	0.478051	0.636562	0.529953	0.312872	0.737348		cell 381	0.577755	0.070376	0.0792232	-0.0786364	-0.121157		cell 381	0.00103782	-0.314246	0.574985	0.217242	0.0100542		cell 381	0.512399	0.285028	0.737249	0.358583	0.130166
	cell 382	0.568835	0.947359	0.914811	-0.044132	0.595926		cell 382	0.0712027	0.569071	0.825817	-0.345358	0.342081		cell 382	-0.158047	0.225041	0.199129	-0.0365471	-0.44412		cell 382	0.869994	0.915259	0.0479809	0.813725	0.355173
	cell 383	0.784257	0.544618	0.682326	0.428437	0.887808		cell 383	0.477309	0.456961	0.609447	0.167303	0.162067		cell 383	-0.249471	-0.480308	0.0098145	0.0241989	0.709206		cell 383	0.752084	0.276905	0.356346	0.789967	0.892787
	cell 384	0.0698876	0.841797	0.802297	-0.0922441	0.95327		cell 384	0.702909	-0.110428	0.59377	0.437793	0.227888		cell 384	-0.336219	0.418489	0.759779	-0.542117	0.344308		cell 384	0.0391116	-0.246856	0.354845	0.526468	0.717826
	cell 385	0.196397	0.767761	0.824993	-0.56374	0.909506		cell 385	0.425989	0.584469	0.579149	0.543498	-0.00240669		cell 385	0.49764	0.0518257	0.204331	-0.430434	0.888956		cell 385	0.539286	0.608369	-0.0857107	0.49351	0.835543
	cell 386	0.403627	0.371747	0.609215	0.0399191	0.533517		cell 386	-0.0395883	0.196524	0.804717	0.329778	-0.40715		cell 386	-0.25396	0.280655	0.851255	-0.260943	0.535579		cell 386	0.308548	0.455344	0.48788	0.676709	0.244915
	cell 387	0.369693	0.542456	0.543051	-0.0664839	0.883786		cell 387	0.685422	-0.102391	0.224563	0.162283	-0.326569		cell 387	-0.156811	-0.0652811	0.0858887	0.416714	-0.0267958		cell 387	-0.180397	0.342988	0.0105984	0.667593	0.483377
	cell 388	-0.138425	0.734263	0.504081	-0.426833	0.75282		cell 388	0.800043	0.567531	0.633808	-0.0889381	-0.460198		cell 388	-0.193488	0.593687	0.58511	0.135559	0.0591228		cell 388	0.23794	0.571979	-0.282457	0.18647	0.694475
	cell 389	0.453756	0.599503	0.706497	0.326826	0.4276		cell 389	0.799038	0.692112	0.553362	0.239178	-0.256542		cell 389	0.550807	0.319965	-0.170255	-0.378128	0.606303		cell 389	0.406959	0.900332	0.578699	0.764807	0.547244
	cell 390	-0.144655	0.627955	0.253876	0.879283	0.638303		cell 390	0.321678	0.424069	-0.076391	0.102009	-0.832289		cell 390	-0.209953	0.438202	-0.157604	0.26151	0.401355		cell 390	-0.37138	0.692467	-0.136345	0.308421	0.636566
	cell 391	0.650301	0.249177	0.634636	0.945281	-0.108676		cell 391	0.778386	0.525408	0.410307	0.465222	0.438481		cell 391	-0.194952	-0.113427	0.669425	0.618804	0.173229		cell 391	0.423658	0.572381	-0.539434	0.638091	0.537918
	cell 392	-0.410278	-0.144502	0.444175	0.886879	0.278233		cell 392	0.561446	-0.0409094	0.264394	0.510391	0.464881		cell 392	0.654575	0.34962	-0.0339077	-0.668877	0.214927		cell 392	-0.110429	-0.170977	0.251972	0.579782	0.548724
	cell 393	-0.556153	0.340437	0.918846	0.369867	0.854812		cell 393	-0.15035	-0.311753	0.538066	0.619722	-0.298939		cell 393	-0.467405	0.48404	0.700237	0.362486	0.0421301		cell 393	0.517379	0.0852653	0.205626	0.893911	0.560751
	cell 394	0.863225	0.380182	-0.00671899	0.492465	0.791556		cell 394	0.712172	0.15626	0.503807	0.670085	-0.468228		cell 394	0.013348	0.0142252	0.439818	0.633796	0.515825		cell 394	0.475732	0.760415	0.00626033	0.369066	0.40687
	cell 395	0.17663	0.559925	0.815153	0.771971	0.593739		cell 395	0.446015	0.272781	0.278171	-0.123014	-0.202238		cell 395	-0.288485	0.0925126	0.310325	-0.156926	0.311627		cell 395	0.845767	0.776055	-0.552043	0.75171	0.932157
	cell 396	0.0497003	0.474664	0.69385	0.113514	0.922111		cell 396	0.231678	-0.505959	0.245034	0.196105	0.203323		cell 396	-0.203449	0.496659	0.232307	0.633846	0.373905		cell 396	0.554142	0.385193	-0.206317	0.641878	0.810792
	cell 397	0.608051	0.583221	0.217101	0.409579	0.752238		cell 397	0.873033	-0.424346	0.625825	0.401983	0.114244		cell 397	0.730445	0.158963	0.49733	-0.181434	0.397904		cell 397	0.819755	0.604736	0.160613	0.728576	0.191371
	cell 398	0.811359	0.267587	0.571255	0.649158	0.186084		cell 398	0.248961	0.290941	0.0171312	0.383002	0.252742		cell 398	0.157765	0.020107	-0.360107	-0.538004	0.56941		cell 398	0.333116	-0.365117	-0.444995	0.594229	-0.477998
	cell 399	0.337324	-0.170883	0.733695	0.121101	0.862968		cell 399	0.681071	0.220994	0.718662	0.0414612	0.208159		cell 399	-0.115403	0.636537	0.40735	-0.348915	0.406718		cell 399	0.831425	0.697092	-0.169116	0.583628	0.433487
	cell 400	0.640652	0.510992	0.408852	0.398537	0.884559		cell 400	0.694205	0.656167	0.0235759	0.157937	0.455833		cell 400	0.121405	-0.120063	0.131052	-0.189223	0.760093		cell 400	0.441585	0.701631	-0.0744377	0.677404	0.706085
	cell 401	0.638686	0.514136	0.0214068	0.0341554	0.722817		cell 401	0.714911	0.565502	-0.472644	0.706792	-0.632034		cell 401	-0.122258	-0.267653	-0.0379187	0.595914	0.260807		cell 401	-0.530394	-0.643606	0.71787	-0.0115772	0.554817
	cell 402	0.298916	0.579256	0.295332	-0.0940068	0.891855		cell 402	0.511108	-0.0552815	0.785715	0.331118	0.805825		cell 402	0.282859	0.359549	0.323803	0.36025	-0.492739		cell 402	0.774379	0.136665	0.0124493	0.413742	-0.67513
	cell 403	0.126014	0.770087	0.511421	-0.0879154	0.522766		cell 403	0.607629	0.37924	0.124614	0.403629	0.271444		cell 403	-0.395175	0.633892	-0.157628	-0.802539	0.0594167		cell 403	0.137545	0.248221	-0.461668	0.224356	0.158518
	cell 404	0.539001	0.282579	0.825998	0.333921	0.846069		cell 404	0.301058	0.659832	0.0171205	-0.218921	0.194527		cell 404	-0.31504	0.413706	0.686987	-0.0878238	0.262542		cell 404	-0.0233166	0.167162	0.294014	0.614632	-0.278347
	cell 405	0.463469	0.928228	0.898877	0.825211	0.532455		cell 405	0.269809	0.6708	0.109981	0.366125	0.366089		cell 405	0.324646	0.41952	-0.248917	0.578488	0.0154322		cell 405	0.778326	0.592448	0.606457	0.0536995	0.391638
	cell 406	0.695444	0.353351	0.379436	-0.340875	0.254324		cell 406	0.295139	-0.141499	0.279025	0.258332	0.289162		cell 406	0.413137	0.247274	0.396942	0.428892	-0.295867		cell 406	0.963882	0.791541	0.597669	0.569081	-0.401806
	cell 407	-0.16737	0.620181	0.571394	-0.311617	0.524052		cell 407	-0.591533	0.641689	0.378884	0.361995	-0.11822		cell 407	0.0129572	0.911538	0.132823	0.0027801	0.332651		cell 407	0.826417	0.274922	0.155814	0.546244	0.629408
	cell 408	0.53025	0.509104	0.916052	0.912137	0.68301		cell 408	0.685647	-0.05643	-0.0580482	0.58277	0.161778		cell 408	0.134875	0.128516	0.116465	0.412505	0.218677		cell 408	0.443622	0.120231	0.822274	0.143018	0.112817
	cell 409	0.77113	0.610729	0.256489	0.256896	0.69507		cell 409	0.0783933	0.757396	0.734027	0.765377	-0.449695		cell 409	0.106182	0.504483	0.492534	0.570428	0.0916951		cell 409	0.596029	0.771909	0.319434	0.440414	0.0993442
	cell 410	0.620087	0.0851849	0.751281	-0.0256561	0.843319		cell 410	0.802265	0.425372	0.428594	0.517184	0.373783		cell 410	0.186149	-0.400172	-0.58041	0.224182	-0.703359		cell 410	0.0825465	0.705193	0.656708	0.881197	-0.530516
	cell 411	0.400478	0.720488	0.628483	0.371571	0.410766		cell 411	0.555497	0.673	-0.061286	0.819403	0.071578		cell 411	-0.205009	0.483019	-0.140122	-0.472249	0.673772		cell 411	-0.086487	0.80581	0.648329	0.685431	0.70182
	cell 412	0.842646	0.0691676	0.345612	0.807683	0.750291		cell 412	0.862653	0.211817	0.287335	-0.0729007	-0.492651		cell 412	0.502241	-0.584699	0.308228	-0.55725	0.15696		cell 412	0.214352	0.674389	-0.191971	0.408894	0.258057
	cell 413	0.531348	0.721789	0.228607	-0.278503	0.605835		cell 413	0.496575	0.688364	0.311365	0.528724	0.13857		cell 413	0.664324	0.0865699	-0.36065	0.0342269	0.179589		cell 413	0.543528	0.733508	0.542592	0.779265	0.508517
	cell 414	0.38883	0.951316	0.50233	0.530129	0.788019		cell 414	0.515069	0.73669	0.322777	0.130209	-0.567795		cell 414	-0.196428	0.18226	0.106815	0.044408	-0.439758		cell 414	0.61324	0.82823	0.53659	0.435359	0.563569
	cell 415	0.600485	0.92227	0.251577	0.335022	0.962656		cell 415	0.431028	-0.311321	0.569919	-0.15129	-0.326465		cell 415	-0.668102	0.63955	-0.273202	0.423874	-0.393782		cell 415	0.836912	-0.44308	0.779684	0.403407	0.765378
	cell 416	0.773792	0.698794	0.567284	0.00920154	0.822091		cell 416	0.812251	0.358235	0.254609	0.180655	-0.212489		cell 416	-0.276206	0.696842	0.389713	0.188666	-0.346516		cell 416	0.383357	0.186266	0.7478	0.942234	0.487809
	cell 417	0.851238	0.685685	0.789216	0.163002	0.926816		cell 417	0.655335	-0.182892	0.346609	0.0317578	0.7738		cell 417	-0.0355543	-0.194199	-0.406356	-0.228677	-0.329861		cell 417	-0.0583422	0.191931	0.654031	0.356322	0.173323
	cell 418	0.847353	0.557555	-0.0207408	-0.128153	0.905494		cell 418	0.601804	0.457587	0.0313794	0.280627	0.317326		cell 418	-0.109742	0.402196	-0.109026	-0.102022	-0.102114		cell 418	0.177928	0.00426374	0.529093	0.649656	0.726297
	cell 419	0.605577	0.188769	0.654837	-0.385987	0.674635		cell 419	0.726829	0.339927	-0.0959362	0.314334	0.0576409		cell 419	-0.21964	0.304904	0.133943	0.397679	0.091768		cell 419	0.618119	0.800176	-0.0174833	0.228044	0.804557
	cell 420	0.259349	0.850269	0.88193	0.0389866	0.702356		cell 420	0.341928	-0.268784	-0.101451	0.201352	0.472082		cell 420	-0.517916	0.57387	0.27756	-0.166669	0.505675		cell 420	0.634036	0.552202	0.792933	0.829882	0.492288
	cell 421	0.163856	0.41069	0.712365	0.661607	0.590423		cell 421	0.401926	0.337129	0.242649	0.0813362	-0.00333016		cell 421	-0.0128842	0.753388	0.0497752	-0.150573	-0.52649		cell 421	0.439581	0.326626	0.346229	0.245836	0.343446
	cell 422	0.796783	0.853301	0.326428	0.194888	0.813654		cell 422	0.559164	-0.340773	0.145641	0.0720803	-0.391629		cell 422	-0.264025	0.278604	-0.647174	-0.343217	-0.282717		cell 422	0.64267	0.53017	0.00728025	0.419433	0.135928
	cell 423	0.745394	0.635963	0.111575	0.95255	0.862149		cell 423	0.164644	0.735936	0.19841	0.654324	0.20586		cell 423	0.282724	-0.093622	-0.369791	0.344848	-0.482236		cell 423	0.748168	0.822995	0.339509	0.466033	0.855862
	cell 424	0.226126	-0.254313	0.468672	0.560862	0.778367		cell 424	0.587908	0.452226	0.625312	0.129195	-0.651859		cell 424	-0.181055	0.479736	0.261536	0.136641	-0.577351		cell 424	0.520763	0.622699	-0.0266017	0.853139	0.519716
	cell 425	0.55207	0.685765	0.738161	0.0952507	0.400664		cell 425	0.941638	-0.19414	0.562961	0.428473	0.50052		cell 425	-0.512656	0.241565	-0.294721	-0.373252	-0.2978		cell 425	0.805861	0.549824	0.117383	0.549508	0.62512
	cell 426	0.63077	0.605732	0.32977	-0.442017	0.94627		cell 426	0.530573	0.510384	0.408445	0.518425	0.331111		cell 426	0.353186	0.385149	0.430118	0.121875	-0.705525		cell 426	-0.187078	-0.0474699	0.5079	0.616854	0.569169
	cell 427	0.60488	0.153647	0.89315	0.456116	0.43247		cell 427	0.617814	0.103942	-0.275343	0.464577	0.282631		cell 427	0.325408	0.664087	-0.761044	-0.507396	-0.551426		cell 427	0.240983	0.23713	-0.773921	0.567981	0.726468
	cell 428	0.433088	0.519145	0.398219	0.833	0.180913		cell 428	0.367202	0.245195	0.419525	-0.368833	0.375965		cell 428	0.356487	0.255498	0.495003	-0.130464	0.610937		cell 428	0.0924361	0.538221	0.658662	0.94638	0.278533
	cell 429	0.661098	0.456018	0.59403	-0.0781144	0.486797		cell 429	-0.116515	0.211799	-0.148465	0.0276761	0.838851		cell 429	0.218694	0.543952	0.7421	-0.161555	-0.286923		cell 429	0.568829	0.765318	0.588618	0.737479	0.332303
	cell 430	-0.0441731	0.529069	0.0669014	0.380194	0.345727		cell 430	-0.487163	0.66977	-0.571184	0.635611	0.237129		cell 430	0.384681	-0.415405	-0.0861585	0.1737	-0.0936696		cell 430	0.624053	0.163755	0.85036	0.472817	0.74178
	cell 431	0.306447	0.84456	0.800403	-0.478922	0.258073		cell 431	0.387702	0.706336	0.702976	0.44577	0.299047		cell 431	-0.00296276	0.497953	-0.252235	0.329533	-0.562203		cell 431	0.576403	0.786143	0.514732	0.863298	0.0612786
	cell 432	0.0808395	0.275789	0.653335	0.322559	0.529299		cell 432	0.451227	0.635333	0.496268	0.442555	0.754717		cell 432	-0.351497	0.491322	-0.559788	-0.424627	0.559911		cell 432	0.685912	0.501887	0.361735	0.82474	0.746295
	cell 433	0.686573	0.246861	0.707791	-0.0296026	0.305371		cell 433	-0.23654	0.10797	0.742425	-0.168729	0.213337		cell 433	-0.230847	0.0301001	0.45828	0.365228	-0.356027		cell 433	0.372534	0.418898	0.319896	0.894438	-0.0422472
	cell 434	0.711077	0.637136	0.48691	-0.731237	0.636022		cell 434	0.378974	0.0657587	0.390418	-0.45464	0.0628198		cell 434	-0.0499087	-0.457933	-0.254173	0.535912	-0.867894		cell 434	0.366851	0.738639	0.791322	0.679474	-0.465629
	cell 435	0.0425992	0.35131	0.202138	-0.544824	0.759783		cell 435	0.0141665	-0.189054	0.702739	0.259557	0.59015		cell 435	-0.361989	-0.422473	0.0197447	0.405596	-0.384502		cell 435	0.541646	0.695484	0.891287	0.299414	-0.0214225
	cell 436	0.34425	0.765209	0.691922	0.261505	0.307974		cell 436	0.494889	0.55518	0.199831	0.0946698	0.51555		cell 436	-0.186848	-0.535353	0.178162	0.44283	-0.0848533		cell 436	0.542187	0.873496	0.650157	0.530421	-0.087486
	cell 437	0.530655	0.11487	0.809473	0.566335	0.689357		cell 437	0.31352	-0.520653	0.657909	-0.0305427	0.783408		cell 437	-0.415131	0.66369	0.611643	0.541045	-0.381278		cell 437	0.623676	-0.0344164	0.202537	0.228932	-0.637036
	cell 438	0.925562	0.441643	0.533955	0.528504	0.307791		cell 438	0.77354	0.437016	0.11094	0.353302	0.726233		cell 438	-0.425301	0.853608	-0.0972618	-0.282829	0.449011		cell 438	0.772882	0.869508	0.0130879	0.718769	0.174361
	cell 439	0.660884	0.786127	-0.0307035	0.63903	0.133145		cell 439	0.677232	0.229254	0.303297	0.181829	0.656455		cell 439	-0.261483	0.0118276	0.768265	-0.503637	0.108784		cell 439	0.542591	0.49254	0.955328	0.907999	0.154184
	cell 440	0.831209	0.623766	0.72981	-0.0878682	0.348858		cell 440	0.737135	0.836508	0.810554	0.0152251	-0.151495		cell 440	0.0671085	0.315215	0.113802	0.338432	-0.465401		cell 440	0.697086	0.390076	0.823241	0.565162	0.773006
	cell 441	0.697627	0.50193	0.966308	-0.264376	0.931722		cell 441	0.213999	0.383161	0.401822	0.202712	-0.0979541		cell 441	-0.263945	0.602832	0.151175	0.506659	0.126921		cell 441	0.842857	0.191116	0.365281	-0.0709635	0.608544
	cell 442	0.395237	0.600141	0.927645	0.413693	0.143893		cell 442	0.541888	0.381657	0.562481	0.637263	0.0713565		cell 442	0.125004	0.374672	0.0498768	0.290119	0.359172		cell 442	0.89136	0.539636	0.0462558	0.825332	0.210169
	cell 443	0.665922	0.582212	-0.257274	0.249775	0.376172		cell 443	0.489611	0.469068	-0.115305	-0.00937397	0.410763		cell 443	-0.340654	0.382611	0.394733	0.451328	-0.304365		cell 443	0.827282	0.636561	-0.0463531	0.397219	0.691251
	cell 444	-0.060667	-0.323313	0.322551	0.491959	0.835596		cell 444	0.864366	0.188559	0.216125	-0.133542	0.0872911		cell 444	0.121203	0.555675	-0.220516	0.490616	0.0563514		cell 444	0.812459	0.835653	-0.0735416	0.49662	-0.0388179
	cell 445	0.636742	0.614256	0.385454	0.706617	0.394118		cell 445	0.423428	0.610701	-0.375564	0.102041	0.528504		cell 445	0.34457	-0.12053	0.189982	-0.274739	-0.559904		cell 445	0.510721	0.342646	0.507893	0.866666	0.66
	cell 446	0.863933	0.593092	0.649147	0.209124	0.258828		cell 446	0.835384	0.199109	0.681398	0.496541	-0.168224		cell 446	-0.199894	0.136009	0.316758	0.345787	0.4446		cell 446	0.443275	0.711618	0.880441	-0.0573271	-0.0818546
	cell 447	0.59008	0.828611	-0.346483	0.20799	0.797751		cell 447	0.152352	-0.205581	0.400528	0.047896	0.710185		cell 447	-0.438588	0.368217	-0.0887046	0.134387	-0.659923		cell 447	0.01754	0.869572	0.743325	0.733034	0.622701
	cell 448	0.336989	0.451176	0.913244	0.792419	0.142741		cell 448	0.58896	-0.134164	0.0228064	-0.3762	0.492163		cell 448	0.0236805	-0.0388209	0.386129	0.679922	0.859189		cell 448	0.297433	0.679355	0.295684	0.845076	0.897596
	cell 449	0.881754	-0.282139	0.133169	0.215662	0.495741		cell 449	0.301339	-0.30476	0.307225	0.602098	0.702245		cell 449	-0.515106	0.691599	-0.0542273	-0.0858545	-0.249502		cell 449	-0.11206	0.0212836	0.323481	0.478443	0.463585
	cell 450	0.932699	0.441738	0.354867	0.352324	0.56984		cell 450	0.91186	0.3335	0.488039	0.284389	0.148722		cell 450	-0.262135	-0.111285	-0.0788268	0.847151	0.15146		cell 450	0.469227	0.565292	-0.381498	0.749887	0.225178
	cell 451	0.571134	0.520267	0.776354	-0.230664	0.428929		cell 451	0.646563	0.143051	0.803501	0.295521	0.174276		cell 451	-0.52888	0.0658511	0.774201	0.685767	-0.374364		cell 451	0.496416	0.106397	0.46604	0.846892	0.386101
	cell 452	0.679838	0.913138	0.185597	0.668104	0.510939		cell 452	0.626922	0.66298	0.166574	-0.354515	0.648248		cell 452	0.918579	0.259408	0.285375	0.493169	-0.478113		cell 452	0.738321	0.814599	0.0408539	0.845696	0.129401
	cell 453	0.291789	0.405451	0.0935184	0.30966	0.195941		cell 453	0.580316	0.387105	-0.189458	-0.0958258	-0.190095		cell 453	0.292412	0.395642	-0.312638	-0.0140213	0.48234		cell 453	0.763191	-0.101736	0.481788	0.796873	0.484641
	cell 454	0.38999	0.90683	0.539959	0.605677	-0.0776578		cell 454	0.714414	0.504848	0.209333	-0.211819	0.251997		cell 454	0.202677	0.271428	-0.153938	0.128046	0.0715559		cell 454	0.293927	0.255852	0.814226	-0.519329	0.305224
	cell 455	0.766929	0.739714	0.76657	0.710096	0.290722		cell 455	0.723162	0.649862	0.504258	-0.0447719	-0.0645728		cell 455	-0.330547	0.579964	-0.192267	-0.0668634	0.494688		cell 455	0.638718	0.413827	0.854687	0.739934	-0.186081
	cell 456	0.466355	0.684401	-0.226455	0.462995	0.0872599		cell 456	0.786622	0.44536	0.351331	0.579461	0.512608		cell 456	0.141983	-0.400844	0.587858	0.48013	-0.133275		cell 456	0.672491	0.176864	0.338815	0.639651	-0.154548
	cell 457	0.510712	0.656952	0.4027	0.794171	0.866266		cell 457	0.524475	0.270737	0.141208	-0.312626	0.414462		cell 457	0.588913	0.641294	0.338687	0.598061	-0.0822282		cell 457	0.799511	0.626319	0.17162	0.190646	0.197933
	cell 458	0.570799	0.728008	0.630816	0.216329	-0.225471		cell 458	0.774602	-0.755194	0.610383	-0.342143	0.253483		cell 458	0.585625	0.388565	-0.110375	0.279874	-0.288181		cell 458	0.812546	0.694716	0.577524	0.782509	0.919129
	cell 459	0.00105654	0.565551	0.479738	0.439759	0.10437		cell 459	0.807592	0.491904	0.450332	-0.526222	0.27729		cell 459	0.428282	-0.412881	0.621666	0.200501	0.0635164		cell 459	0.492037	0.519626	0.00574249	0.187698	0.135046
	cell 460	0.598948	0.410526	0.842944	0.796035	0.874935		cell 460	0.448157	0.48209	0.698132	0.743141	0.063561		cell 460	0.58911	0.0655911	-0.565034	0.296873	0.479723		cell 460	0.474417	-0.231665	0.129234	0.740517	0.106665
	cell 461	0.903226	0.929723	0.446218	0.216333	0.586392		cell 461	0.698252	0.195785	0.385985	0.00957072	0.531223		cell 461	0.328131	-0.255281	-0.355036	0.172867	0.244307		cell 461	0.799305	0.773635	0.528804	-0.239521	0.630944
	cell 462	0.0681009	0.168727	0.609551	0.87277	0.521155		cell 462	0.731046	-0.291971	0.573691	-0.335455	0.297383		cell 462	-0.116926	-0.141912	0.0594163	-0.168687	0.49086		cell 462	0.303766	0.71379	0.914699	0.203739	0.497272
	cell 463	0.165421	0.387349	0.614297	0.599481	0.637262		cell 463	-0.129079	0.394881	0.215285	-0.062848	0.326134		cell 463	0.625214	0.245753	0.543381	-0.188928	-0.491458		cell 463	0.205285	0.750955	0.64298	0.378551	0.392834
	cell 464	-0.227916	0.422406	0.574428	0.378009	0.773526		cell 464	0.763774	-0.0270053	0.264518	0.807281	0.0923436		cell 464	-0.189389	-0.224459	0.32611	0.364673	0.37092		cell 464	0.731653	0.804066	0.211252	0.616719	0.669015
	cell 465	0.741844	0.854746	0.912799	0.645928	0.534429		cell 465	0.596682	0.840305	-0.0218778	0.23136	0.327971		cell 465	-0.294101	0.0206586	0.154932	0.0268001	-0.23177		cell 465	0.631666	0.623119	0.784313	0.865017	0.685064
	cell 466	0.486934	0.775995	-0.0685281	0.343399	0.86955		cell 466	0.578888	-0.181749	0.778059	0.605364	-0.15102		cell 466	0.110964	-0.0164409	0.310088	0.254129	-0.4053		cell 466	-0.0291375	0.758027	0.501957	0.141924	0.762191
	cell 467	0.172137	0.551683	0.644753	0.651366	0.541974		cell 467	0.562089	0.614146	0.584629	0.686885	0.401645		cell 467	-0.291034	-0.0838138	0.734884	0.278027	0.219623		cell 467	0.931697	0.437387	0.431741	0.51221	0.383782
	cell 468	0.652172	0.0161522	0.673373	0.557276	-0.0613152		cell 468	0.431815	0.717808	0.489433	-0.307103	0.537747		cell 468	0.20736	0.315593	0.795428	0.18095	0.363284		cell 468	0.758796	0.731972	0.701676	0.625779	0.540225
	cell 469	0.124236	0.4367	-0.368711	0.664968	0.497681		cell 469	0.822921	-0.13183	0.547408	0.416069	0.50319		cell 469	-0.250469	0.328751	0.718127	0.0896221	0.448426		cell 469	0.674609	0.620097	0.893298	0.597356	0.301416
	cell 470	0.613234	0.495408	0.11428	0.384169	0.670868		cell 470	0.367013	0.171794	0.49974	0.230372	0.781208		cell 470	0.273222	0.503679	0.138105	0.151684	-0.412767		cell 470	0.704596	0.0114774	0.509572	-0.0408433	0.10836
	cell 471	0.417238	0.762217	0.502189	-0.525659	0.369681		cell 471	0.659741	0.30683	0.804238	0.735828	0.304056		cell 471	0.398356	-0.111288	0.169039	0.436242	-0.457226		cell 471	0.583819	0.498199	0.354434	0.592334	0.726498
	cell 472	0.654535	0.976772	0.194531	0.633225	0.591812		cell 472	0.752242	0.626993	0.575344	0.366441	0.495284		cell 472	0.162	-0.0945391	0.189785	0.41106	-0.263558		cell 472	0.702321	0.68314	0.175603	0.283639	0.93668
	cell 473	0.55393	0.216136	0.0355155	0.0706342	-0.218673		cell 473	-0.215664	0.428626	0.812446	-0.0743032	0.232495		cell 473	0.130099	0.510444	0.707493	0.685506	-0.132269		cell 473	0.451592	0.43076	-0.129873	-0.216491	0.502577
	cell 474	0.661552	0.586952	-0.0387089	0.37929	0.576464		cell 474	0.38842	0.340401	0.508599	-0.365852	0.25546		cell 474	0.578495	0.580095	0.456266	-0.651775	0.297972		cell 474	-0.535707	0.406732	0.785792	-0.582245	0.76498
	cell 475	0.768755	0.299357	0.621473	0.246218	0.669742		cell 475	-0.458236	0.783639	0.463933	0.418149	0.67518		cell 475	0.257435	0.173262	0.82088	0.572491	-0.0311607		cell 475	0.933637	0.883197	0.130152	0.708343	0.338125
	cell 476	0.925298	0.749546	0.575654	0.730468	0.0989763		cell 476	0.317905	0.54102	0.665883	0.442608	-0.735316		cell 476	-0.712846	-0.340337	0.71201	-0.360345	0.395509		cell 476	0.390126	0.298089	0.705746	0.00378997	0.409579
	cell 477	0.926231	0.0565414	0.422005	0.346282	0.883418		cell 477	0.904125	-0.231451	-0.253177	0.639189	-0.426676		cell 477	-0.110877	0.347318	0.574464	0.145584	-0.549592		cell 477	0.711209	0.950455	0.748502	0.258406	0.152666
	cell 478	0.421358	0.7868	0.702681	0.586123	0.87177		cell 478	0.389583	-0.417983	0.372545	0.512425	-0.159616		cell 478	0.376042	-0.392559	0.383898	0.556853	-0.1835		cell 478	0.278082	0.824959	-0.207573	0.589924	0.215174
	cell 479	0.860605	0.712987	0.17268	0.262827	0.635557		cell 479	0.442642	0.046359	-0.520652	0.411863	0.337926		cell 479	0.616171	0.473769	0.425841	0.0731713	-0.279716		cell 479	-0.64888	0.78737	0.111773	-0.136504	0.243253
	cell 480	0.697238	-0.290584	0.753559	0.739236	0.310408		cell 480	0.242228	0.664628	0.524278	0.150699	0.675851		cell 480	0.446061	-0.385447	0.334753	0.682781	-0.607047		cell 480	0.646563	0.751538	0.745411	-0.297421	-0.119201
	cell 481	0.25379	0.596723	0.511016	-0.0529793	0.66726		cell 481	-0.7029	-0.107988	0.516022	0.596551	-0.186993		cell 481	0.857279	0.644417	0.557452	0.188614	-0.0585084		cell 481	0.917412	0.797506	0.700111	0.192299	0.715328
	cell 482	0.669699	0.797472	0.960261	0.66413	0.591999		cell 482	0.705992	-0.601833	-0.108152	0.446157	0.401163		cell 482	0.470137	0.357402	0.414997	0.503409	0.179624		cell 482	0.769164	0.635792	-0.275867	0.509093	-0.108732
	cell 483	0.55256	0.799117	0.732873	-0.444007	0.732661		cell 483	-0.0813168	0.0755243	0.602344	0.466674	0.116262		cell 483	0.806796	0.398985	0.216264	-0.159078	0.336085		cell 483	0.891399	0.76236	0.802162	0.0695039	0.618558
	cell 484	0.103838	0.347066	0.69609	-0.0821384	0.835642		cell 484	0.250228	0.402085	0.399757	0.0645908	0.238537		cell 484	0.0559326	-0.172715	0.64018	0.665753	-0.509522		cell 484	0.385922	0.620395	0.509919	0.890732	0.524549
	cell 485	0.820869	0.470533	0.464461	0.713504	0.549524		cell 485	0.652029	0.409741	0.562119	-0.306284	-0.289953		cell 485	0.713268	0.758514	-0.20574	0.195365	-0.615345		cell 485	0.92472	0.944853	0.340226	0.201322	0.57249
	cell 486	0.749493	0.760101	0.690091	0.649222	0.700117		cell 486	0.273817	0.0204492	0.412459	-0.205499	0.498749		cell 486	-0.291522	0.671766	0.14291	0.443199	-0.464088		cell 486	0.445429	-0.30195	0.461584	-0.378684	0.825105
	cell 487	0.819873	0.276496	-0.445282	0.635778	-0.0188591		cell 487	0.493925	0.0729907	0.0772289	0.0435832	0.402057		cell 487	0.394981	0.681129	0.846936	0.371127	-0.800633		cell 487	0.630439	0.874377	0.797244	-0.00350796	0.0518131
	cell 488	0.749563	0.229959	0.281174	0.626146	0.5355		cell 488	0.674178	0.343488	0.651392	-0.645524	0.216431		cell 488	0.253453	0.133703	0.367008	0.134303	-0.418665		cell 488	0.724426	0.567447	0.876286	0.0432018	-0.683958
	cell 489	0.798178	0.0713039	0.48039	0.811058	0.362926		cell 489	0.741667	0.00158578	0.144676	0.513794	0.186066		cell 489	-0.276219	0.142483	-0.324938	0.247036	0.0651358		cell 489	0.279913	0.541177	0.59175	0.53413	-0.09572
	cell 490	0.858852	0.716447	0.686989	0.941116	-0.167335		cell 490	0.114986	-0.0749534	-0.326284	0.788545	0.216381		cell 490	0.287602	-0.334055	0.129929	0.733118	0.444625		cell 490	0.48847	0.373188	0.364526	0.722811	0.676762
	cell 491	0.551641	0.855145	0.448272	0.870967	0.749453		cell 491	-0.38097	0.786582	-0.0425402	0.790224	0.631058		cell 491	0.403687	0.734536	0.439782	0.405555	-0.33832		cell 491	0.804409	0.642468	0.141998	0.734949	-0.0513092
	cell 492	0.955565	0.635674	0.818639	0.168662	0.296596		cell 492	0.735652	0.379518	0.604935	0.487255	0.473385		cell 492	-0.133695	0.400676	0.325161	0.617425	0.164084		cell 492	0.513197	0.494857	0.181296	0.956955	0.0640833
	cell 493	0.928249	0.639833	0.852578	0.190073	0.543724		cell 493	0.700421	0.335054	0.355104	0.034261	0.380438		cell 493	-0.0239777	-0.0793403	-0.195348	0.331211	0.196238		cell 493	0.810117	0.149143	0.638308	-0.163316	-0.118952
	cell 494	0.93523	0.729141	0.786877	0.966695	0.47458		cell 494	0.271131	0.2998	0.647805	0.918244	-0.0612016		cell 494	-0.136606	0.196201	-0.186618	0.338138	-0.116935		cell 494	0.290098	-0.183153	0.631969	0.544829	0.580349
	cell 495	0.772891	0.203401	-0.0554924	0.423023	0.696325		cell 495	0.442406	0.259382	-0.266916	0.481168	0.855362		cell 495	0.431391	0.412875	0.154762	-0.284604	0.327999		cell 495	-0.628233	0.858902	0.663373	0.223466	0.456461
	cell 496	0.833813	0.572084	0.899138	0.610416	-0.00545871		cell 496	0.488152	0.272662	0.604589	0.647467	0.40105		cell 496	-0.536734	-0.161029	0.887658	-0.259881	-0.00637033		cell 496	0.667385	0.902776	0.109872	0.692681	0.315654
	cell 497	0.735047	0.398593	0.777218	0.62102	0.184622		cell 497	0.875272	0.150716	0.757626	0.380397	0.516204		cell 497	-0.616366	0.301194	0.235526	0.536685	-0.248638		cell 497	0.0251074	-0.067131	0.35913	0.406311	0.932859
	cell 498	0.838151	0.873547	0.596614	0.339757	-0.185607		cell 498	0.277664	0.404469	0.0211782	-0.0910287	0.836737		cell 498	-0.40412	0.404791	-0.276494	0.744084	0.454448		cell 498	0.0783387	0.799828	0.83869	0.466961	0.766143
	cell 499	0.423306	0.339356	0.549721	0.220175	0.71867		cell 499	-0.357014	0.622673	0.367921	0.0162308	0.43023		cell 499	0.640399	0.397011	0.20396	0.78933	-0.511145		cell 499	0.386595	-0.079804	0.390091	0.00106708	0.555965
	cell 500	0.692858	0.669618	0.363383	0.780239	0.791233		cell 500	-0.336763	0.582466	0.723638	0.73213	0.621582		cell 500	-0.043032	0.511992	0.446764	0.500295	-0.0554912		cell 500	0.789693	-0.117146	0.492335	0.550597	0.00441722
	cell 501	0.921748	0.493635	0.71396	0.845366	0.517345		cell 501	0.126765	-0.291489	-0.038912	0.642313	0.607265		cell 501	-0.564758	0.30264	-0.134823	-0.614214	-0.234049		cell 501	0.592616	0.817486	0.727072	-0.253796	0.143628
	cell 502	0.92304	-0.279063	0.850557	-0.0816749	0.7687		cell 502	0.797098	0.513244	-0.0502014	0.271664	0.394415		cell 502	0.709461	0.0319627	0.567622	0.270084	-0.00749566		cell 502	0.241319	0.662708	0.0986632	0.124108	-0.471836
	cell 503	-0.222646	0.646159	0.461392	0.489085	-0.027856		cell 503	0.565593	-0.0563143	0.0401166	0.372267	0.526597		cell 503	0.44539	0.331159	0.00470642	-0.116928	-0.318583		cell 503	0.810562	0.24192	0.513458	0.316916	0.00465647
	cell 504	0.256294	0.109568	0.628812	0.284798	0.509329		cell 504	0.206443	0.0547311	0.00268836	0.336704	0.501082		cell 504	0.630379	-0.238097	0.674118	0.260649	0.623475		cell 504	0.811385	0.332277	0.884818	0.35382	0.803431
	cell 505	0.917278	0.647905	0.95277	0.236074	-0.0650998		cell 505	0.427767	0.765885	0.159734	0.572625	-0.394751		cell 505	0.311383	0.453393	0.482741	0.246191	-0.125087		cell 505	0.935643	0.756991	0.156071	-0.618019	0.675374
	cell 506	0.539277	0.135083	0.590473	0.403558	0.650673		cell 506	0.710441	0.662756	0.0252521	0.438211	0.0267166		cell 506	-0.243754	0.351122	0.709367	0.528721	-0.183709		cell 506	0.572845	0.0852873	0.906271	0.431559	0.785104
	cell 507	0.852706	0.478434	0.973575	-0.303032	-0.39566		cell 507	0.722231	0.802825	0.721081	0.369873	0.63215		cell 507	-0.0647128	0.111626	0.211757	0.3988	-0.387339		cell 507	0.799814	0.5687	0.776775	-0.209274	0.442271
	cell 508	0.173901	0.0768995	0.518168	0.366218	0.740752		cell 508	0.264939	0.479489	0.494281	0.384979	0.482545		cell 508	0.337407	-0.116539	0.371112	0.393401	0.721314		cell 508	-0.534122	0.606364	0.802738	0.454742	0.0591612
	cell 509	0.869109	0.215131	0.363423	0.337746	0.752998		cell 509	0.8372	0.497355	0.549374	-0.50485	0.535246		cell 509	-0.172185	0.157725	0.448447	0.341515	-0.0311068		cell 509	0.552468	0.806211	0.664915	0.534693	0.233003
	cell 510	0.913793	0.528404	0.657432	0.513843	0.781803		cell 510	0.154376	0.11072	0.261035	0.062745	0.652217		cell 510	-0.211621	0.428059	0.667899	0.810432	-0.272283		cell 510	0.707494	0.588981	0.576779	0.704144	0.152113
	cell 511	0.639469	0.390432	-0.109988	0.61498	0.783878		cell 511	0.12511	0.333678	0.0618495	0.379609	0.0848098		cell 511	0.463818	0.497545	-0.561551	0.355765	-0.55805		cell 511	0.734497	0.560184	0.555466	0.132049	-0.0670251
	cell 512	0.716114	0.715323	0.640961	0.319331	0.691953		cell 512	0.441887	0.267606	0.141924	0.705723	0.340828		cell 512	0.574409	-0.11419	-0.143518	0.277631	-0.168709		cell 512	0.536877	0.432025	0.248745	0.689051	0.372191
	cell 513	0.618926	0.905142	0.819769	0.308999	-0.39708		cell 513	0.630616	0.853842	0.44888	0.265163	0.359137		cell 513	0.12738	0.693452	0.351879	-0.481366	-0.0601716		cell 513	0.644827	0.804381	0.6091	0.329485	0.730574
	cell 514	0.479529	0.560783	-0.404429	0.87013	-0.141531		cell 514	0.48738	0.480618	0.767725	0.458351	0.520229		cell 514	-0.252475	0.693209	0.364371	0.627048	-0.0516326		cell 514	0.912769	0.801031	0.917403	-0.241764	0.0943394
	cell 515	0.808598	-0.313742	0.877821	0.368911	0.483917		cell 515	0.881174	0.141152	0.274738	-0.293181	0.382263		cell 515	0.329045	0.359885	-0.30069	0.582939	0.156347		cell 515	0.372132	0.0354617	0.484513	-0.482518	0.266068
	cell 516	0.907082	0.288687	-0.21983	0.635061	0.743239		cell 516	0.231021	0.131788	0.678411	0.114367	0.11843		cell 516	0.0519343	0.23156	0.305196	0.245587	-0.494183		cell 516	0.57496	0.574135	0.701449	-0.229293	0.814353
	cell 517	0.851866	0.905157	0.833556	0.761518	0.890274		cell 517	0.756678	0.473424	-0.10396	-0.217328	-0.269505		cell 517	0.543746	0.550286	0.171775	0.112429	-0.0639262		cell 517	0.517314	0.686173	0.390228	0.665312	0.812735
	cell 518	0.965079	0.771661	0.591552	-0.32819	0.776208		cell 518	0.159612	0.0597603	0.61474	-0.220943	0.432831		cell 518	0.0530391	0.243206	0.852174	0.138587	-0.593042		cell 518	-0.123352	0.565571	-0.0786129	0.837541	-0.213825
	cell 519	0.968758	0.549034	0.648902	-0.477446	0.536137		cell 519	0.192796	0.0126079	0.256136	-0.365511	-0.618155		cell 519	0.766662	0.34444	0.364781	-0.251059	-0.611765		cell 519	0.969794	0.694782	0.711229	0.323389	0.71661
	cell 520	0.913986	0.119612	0.491522	0.433535	0.496007		cell 520	0.789906	0.495958	0.213757	0.325431	0.272689		cell 520	0.17344	0.635063	-0.355604	0.102316	0.366369		cell 520	0.728232	0.114906	0.575367	-0.0654566	0.76756
	cell 521	0.438929	0.835741	0.535403	0.492501	0.537258		cell 521	0.827372	0.161315	0.763586	-0.103113	0.443547		cell 521	0.0115084	0.60681	-0.436301	-0.628083	-0.141196		cell 521	0.730398	0.728019	0.553731	0.756355	0.862146
	cell 522	0.635553	0.813378	0.77192	0.741489	0.42615		cell 522	0.281818	-0.135132	0.588912	0.612279	0.206502		cell 522	-0.397122	0.327467	0.121196	0.70243	-0.535054		cell 522	0.779471	0.535283	0.691468	0.523918	0.452698
	cell 523	0.635735	0.506284	0.177386	0.0381323	0.463261		cell 523	0.199053	0.0636179	0.487478	-0.0296313	0.799822		cell 523	0.674529	0.0697879	0.0633035	0.575099	-0.323633		cell 523	0.339723	0.496435	0.608517	0.881575	0.752638
	cell 524	0.840541	0.708634	0.898542	0.64915	0.756124		cell 524	0.465576	0.161723	0.497103	0.405767	0.253855		cell 524	-0.0435009	-0.254087	-0.221771	-0.00868482	-0.609778		cell 524	-0.435155	-0.45134	0.178194	-0.0359277	0.671363
	cell 525	0.642951	0.521855	0.872389	0.590807	0.934567		cell 525	0.47115	0.683931	0.481683	0.0764342	0.766562		cell 525	0.262927	0.535798	0.404385	0.710043	0.0156504		cell 525	0.582757	0.595211	0.578087	0.713294	0.00603767
	cell 526	0.707547	0.29193	0.476513	0.527951	0.851283		cell 526	0.158144	0.572144	0.168451	0.684285	0.692829		cell 526	0.363627	-0.100668	0.272423	-0.415985	0.0421901		cell 526	0.636016	0.29546	-0.344131	-0.0428327	-0.0175602
	cell 527	0.913581	0.967735	0.142355	0.468958	0.404284		cell 527	0.589415	0.823232	0.0123721	0.277579	0.582446		cell 527	0.586453	0.689549	0.480739	0.467851	0.0912629		cell 527	0.651749	0.70015	0.538489	0.924303	0.295081
	cell 528	0.585137	0.782455	0.56509	0.800832	-0.0102759		cell 528	0.618304	-0.286191	0.472334	-0.347442	0.653208		cell 528	0.201842	-0.338069	0.559175	0.965662	0.234982		cell 528	0.774485	0.18897	0.0863718	-0.596447	0.795458
	cell 529	0.78414	0.173637	0.667045	0.899874	0.376769		cell 529	0.663187	0.415398	0.134389	0.147364	0.796307		cell 529	0.402738	0.240354	-0.0341893	0.650411	-0.50951		cell 529	0.604515	0.66403	0.705152	0.439273	0.571094
	cell 530	0.717078	0.0949366	0.357979	0.369308	-0.0352235		cell 530	-0.383638	-0.129134	0.743909	0.617817	0.466321		cell 530	0.570714	-0.481266	0.212749	-0.479789	-0.214695		cell 530	0.620556	0.664573	0.455126	0.713504	0.292137
	cell 531	0.924431	0.462231	0.914532	0.78607	0.629517		cell 531	0.502658	0.0213543	0.717643	0.415293	-0.0298374		cell 531	-0.0208939	0.297388	0.012652	-0.403922	-0.656116		cell 531	0.550754	0.728826	0.835211	0.577855	0.154326
	cell 532	0.557949	0.55496	0.377522	0.390129	0.800891		cell 532	0.515905	0.265287	0.124142	0.18451	0.178556		cell 532	0.244287	-0.0699231	-0.288548	0.329749	-0.345013		cell 532	0.775385	-0.363843	0.482753	0.535881	0.90369
	cell 533	0.972738	0.512533	0.866082	0.606887	0.766093		cell 533	0.480215	0.734573	0.486533	0.28066	-0.27675		cell 533	0.345981	-0.107986	0.146931	0.476444	-0.492558		cell 533	0.324547	0.69013	0.274322	0.918185	0.509356
	cell 534	0.238622	0.673356	0.159992	0.822382	0.775213		cell 534	0.409273	0.0633685	0.720105	0.178211	0.38926		cell 534	0.221838	0.469953	0.0192744	0.354204	-0.102992		cell 534	0.784777	0.305681	0.841025	-0.092716	-0.378658
	cell 535	0.663586	-0.0976558	0.62561	0.717926	0.42615		cell 535	0.759211	-0.201286	0.77446	0.673043	-0.241181		cell 535	0.16952	0.147815	-0.333169	0.154925	0.257941		cell 535	0.857667	0.486095	0.330801	0.482996	0.00202904
	cell 536	0.738692	0.861439	0.27979	0.559695	0.681382		cell 536	0.00381161	0.174307	0.71365	0.0645626	0.408905		cell 536	0.266351	0.649134	0.465573	0.218627	0.28076		cell 536	0.68146	0.0250418	0.874885	0.926991	0.385969
	cell 537	0.869469	0.310401	0.951755	0.581295	0.621401		cell 537	0.543089	0.210396	0.753905	0.242847	-0.312828		cell 537	0.41306	0.335237	0.268562	0.0778546	0.19891		cell 537	0.652483	-0.166801	0.739791	0.728882	0.722758
	cell 538	0.895951	-0.179853	0.392412	0.877509	0.410609		cell 538	0.45209	-0.475342	0.714394	0.743773	0.699537		cell 538	-0.00836774	-0.195592	0.131573	0.576727	0.0449625		cell 538	0.92044	-0.169962	0.778118	0.214542	0.863891
	cell 539	0.697788	0.288202	0.294677	0.579933	0.634248		cell 539	0.25134	-0.240419	-0.584971	0.263934	0.424918		cell 539	0.359278	0.726014	0.035152	-0.031455	-0.462956		cell 539	0.817252	0.605061	0.57978	0.872176	-0.0727806
	cell 540	0.609307	0.161126	0.345272	0.790388	0.579587		cell 540	0.647503	0.194398	0.761315	-0.0137977	0.401576		cell 540	0.130056	0.826675	0.69065	0.30971	-0.30964		cell 540	0.660909	0.469542	0.48465	0.587819	0.617819
	cell 541	0.439011	0.756094	0.557558	0.691454	0.370612		cell 541	0.332399	0.60988	0.472866	0.156569	0.334796		cell 541	0.819691	0.462163	-0.124992	0.343409	-0.302643		cell 541	-0.583043	-0.602581	0.526609	0.650324	-0.218615
	cell 542	0.977686	0.572818	0.390305	0.887598	0.806354		cell 542	0.578976	0.738444	-0.452348	0.855563	0.580506		cell 542	0.439058	0.411032	0.143933	0.47281	-0.689032		cell 542	0.652238	0.560537	0.317018	0.827886	0.631573
	cell 543	0.826298	0.409687	-0.033073	0.776672	0.679747		cell 543	0.554787	0.160781	0.778231	0.716116	-0.16921		cell 543	0.516863	0.771112	-0.254435	0.571345	-0.269862		cell 543	0.549812	0.825973	0.716763	0.149747	0.241628
	cell 544	0.434003	0.674499	0.590256	0.844307	0.551718		cell 544	0.032744	0.110725	-0.116078	0.48229	0.622356		cell 544	0.246577	0.324922	-0.18279	0.15938	-0.0532272		cell 544	0.203297	-0.0153175	0.599999	0.174441	-0.237064
	cell 545	0.886428	-0.332959	0.151139	0.690661	0.699618		cell 545	0.574666	0.869113	-0.240884	0.482615	0.541576		cell 545	-0.608773	0.959365	-0.0545167	-0.254481	-0.338543		cell 545	-0.177161	0.7593	0.221039	-0.613578	0.414529
	cell 546	0.800485	0.814198	0.522628	0.537934	0.453946		cell 546	0.807455	0.527656	0.383571	0.461153	0.778769		cell 546	-0.214826	-0.679772	0.46644	0.427279	0.0109933		cell 546	-0.292444	0.332769	0.665789	-0.408285	0.362458
	cell 547	0.925453	-0.783231	0.731682	0.881651	0.660198		cell 547	0.427102	0.661203	0.129828	0.658902	0.0361708		cell 547	-0.303303	-0.125033	-0.00826394	-0.30583	-0.372796		cell 547	-0.0948707	-0.000522819	0.941113	0.817252	0.366927
	cell 548	0.901063	-0.280686	0.541308	0.760433	0.411251		cell 548	0.594546	0.291356	-0.109596	0.0128498	0.581533		cell 548	0.790598	0.318979	-0.0328148	-0.227903	-0.628755		cell 548	0.653425	0.612794	0.252406	0.160837	-0.454704
	cell 549	0.642999	-0.154883	0.259324	0.923075	0.555155		cell 549	0.554852	-0.227004	0.135814	0.439118	0.364365		cell 549	0.0586417	0.769008	0.156138	-0.39345	0.668893		cell 549	0.583696	0.645772	0.370214	0.401727	-0.192558
	cell 550	0.913358	-0.192581	0.462353	0.850605	0.58044		cell 550	0.447627	-0.181862	-0.503702	0.745249	-0.25405		cell 550	-0.297398	0.757517	0.0652033	0.210616	-0.0452235		cell 550	0.185315	0.252952	0.92341	0.747211	0.0178719
	cell 551	0.761887	0.208932	0.721434	0.278517	0.27104		cell 551	0.128703	-0.290168	0.0232333	0.240014	0.563861		cell 551	-0.2053	0.535649	0.160856	-0.0785826	-0.454349		cell 551	0.848774	0.0810368	0.890768	0.771099	0.354538
	cell 552	0.594201	0.682425	0.296055	-0.0517437	0.154562		cell 552	0.454284	0.112421	0.639211	0.605634	0.611565		cell 552	0.380079	0.777698	0.516544	-0.401698	0.616951		cell 552	0.117283	0.428625	0.640046	-0.364171	-0.05896
	cell 553	0.550142	0.627034	0.916456	0.838679	0.454947		cell 553	-0.526549	0.099644	0.900425	0.384991	0.175032		cell 553	-0.277593	0.553125	0.050789	0.216268	-0.0802568		cell 553	0.645413	0.488556	0.398671	-0.429609	0.893912
	cell 554	0.818651	0.806908	0.960791	0.593418	-0.00976028		cell 554	0.563686	-0.0471686	0.750169	0.61179	0.104551		cell 554	0.867102	0.12695	0.2599	0.528746	0.171809		cell 554	0.453117	0.50545	0.375811	0.603521	0.141008
	cell 555	0.634144	0.303627	-0.0204689	0.814433	-0.0339951		cell 555	0.629006	0.0630512	0.561208	0.579517	0.469816		cell 555	0.150077	0.656814	0.364513	-0.172637	-0.0949146		cell 555	0.789558	-0.824298	0.466381	0.2355	0.439504
	cell 556	0.614993	0.400182	0.751685	0.449591	0.89052		cell 556	0.46624	0.475909	0.420679	0.0700935	0.26863		cell 556	0.289969	-0.476115	0.337302	-0.256701	-0.0576532		cell 556	0.747086	0.299501	0.424658	0.694174	0.761818
	cell 557	0.846645	-0.237634	0.626034	0.459462	0.12625		cell 557	0.651592	-0.16393	0.107702	0.297716	-0.17591		cell 557	0.249292	-0.610515	0.0548574	0.166766	0.220527		cell 557	0.618656	0.824318	0.766871	0.917342	0.00770724
	cell 558	0.847669	0.638563	0.758331	0.839093	0.113141		cell 558	0.766845	-0.0520516	0.445399	0.528955	-0.142312		cell 558	0.27904	0.0868071	0.350668	0.666906	0.248562		cell 558	0.720706	0.798443	0.590795	0.219643	0.867238
	cell 559	0.753849	0.65367	0.803689	0.664439	0.869934		cell 559	0.101944	0.837336	0.0270386	0.253552	-0.524024		cell 559	-0.522484	0.663375	-0.0907016	-0.0694521	0.118137		cell 559	0.694617	0.423237	0.662847	0.804535	0.134782
	cell 560	0.831194	0.911055	0.818914	0.782527	0.343837		cell 560	-0.0770429	0.824978	0.0868786	0.514623	0.267242		cell 560	0.556727	0.915025	0.176839	-0.169165	-0.0548337		cell 560	0.49948	0.591887	0.0431954	0.818058	0.384998
	cell 561	0.757553	0.860211	0.917886	0.435547	0.4522		cell 561	0.626533	0.31085	0.44934	0.538529	-0.286801		cell 561	0.532114	0.644854	-0.346926	-0.296659	-0.616351		cell 561	0.731001	0.648305	0.778481	-0.425272	0.29417
	cell 562	0.849936	0.677092	0.709933	0.776895	0.828602		cell 562	0.638294	0.899297	0.591756	0.442557	-0.310365		cell 562	-0.0411995	-0.0582954	0.425179	-0.269308	0.487802		cell 562	0.776064	-0.540376	0.388874	0.268701	-0.0471408
	cell 563	0.714743	0.812181	0.415702	0.600718	0.638239		cell 563	0.626526	0.636727	0.0777482	-0.376875	-0.402895		cell 563	-0.0382702	-0.0767593	0.438774	0.340688	-0.427621		cell 563	0.503356	0.422826	0.835232	0.281383	0.591651
	cell 564	0.799425	0.583168	0.744242	0.805231	-0.198251		cell 564	0.747003	0.733834	-0.0226952	0.589184	-0.391584		cell 564	0.501175	0.548626	0.528204	-0.478386	-0.287628		cell 564	-0.0842763	0.810914	0.214304	-0.209347	0.702539
	cell 565	0.913457	0.84187	0.412332	0.245842	0.917637		cell 565	0.768116	0.340474	0.338183	0.0572248	-0.194457		cell 565	0.304684	-0.680609	0.123721	0.243163	-0.591533		cell 565	0.598264	-0.232265	0.493491	-0.298898	0.244329
	cell 566	0.586073	0.706528	0.924505	0.76691	0.860893		cell 566	0.674454	0.0395455	0.2577	0.515275	-0.431062		cell 566	0.804346	0.506364	0.420095	0.431982	-0.343937		cell 566	0.789495	0.361036	0.145703	0.00974351	0.386534
	cell 567	0.925127	0.123095	0.536846	0.797954	0.78162		cell 567	0.843841	0.135623	-0.452985	0.766378	-0.613576		cell 567	0.672849	0.658394	-0.00744907	0.0425777	0.389739		cell 567	0.229698	0.810877	0.879166	-0.585988	0.860982
	cell 568	0.956809	0.725769	0.68899	-0.176418	0.344118		cell 568	0.750693	0.0566276	0.348824	0.725532	0.359411		cell 568	-0.236186	-0.544331	0.210976	-0.106623	-0.331518		cell 568	0.665302	0.549538	-0.620164	-0.202304	0.694642
	cell 569	0.780353	0.472071	0.746177	0.762614	0.778126		cell 569	0.332906	0.610702	0.277906	0.0216478	0.468107		cell 569	0.605042	-0.438565	0.0733415	0.386402	-0.316037		cell 569	0.919713	0.119326	0.828487	-0.0478161	0.769767
	cell 570	0.361005	0.644299	0.675924	0.669472	0.259782		cell 570	0.399975	0.678597	0.361579	0.577364	0.133953		cell 570	0.0578111	0.0354729	0.546896	0.00398265	-0.00816677		cell 570	0.908177	-0.537902	0.853202	-0.00812015	0.741681
	cell 571	0.582823	0.743482	0.486306	0.706178	0.806303		cell 571	0.200676	0.0610074	0.538692	0.224442	0.67051		cell 571	-0.0199759	-0.284797	0.669855	-0.380107	0.182784		cell 571	0.509444	0.729103	0.312048	0.525908	0.710899
	cell 572	0.89357	0.593596	0.370345	0.895908	0.769705		cell 572	0.524231	-0.289896	0.257521	0.0879495	0.801652		cell 572	-0.195289	0.304388	-0.034439	0.307312	0.601029		cell 572	0.81558	0.17487	0.701553	-0.450752	0.271098
	cell 573	0.679328	0.76604	0.826465	0.856756	-0.229504		cell 573	-0.560002	0.334056	0.111406	0.536592	0.320699		cell 573	0.662085	0.82365	-0.186545	-0.0981857	-0.0530486		cell 573	0.170041	0.696696	0.607154	0.0235166	0.468106
	cell 574	0.821779	0.728204	0.488614	0.821425	-0.0967525		cell 574	0.794568	0.412994	0.35192	0.167975	0.642722		cell 574	0.149103	-0.087671	0.371299	-0.10014	-0.182873		cell 574	0.82972	0.542919	-0.514587	-0.271502	0.781564
	cell 575	0.732354	0.18225	0.902402	0.835361	0.579132		cell 575	-0.00928558	0.600367	0.858975	0.502632	0.262598		cell 575	0.463405	0.801221	0.355023	0.604965	0.194579		cell 575	0.90252	0.458796	0.88544	-0.235271	0.771018
	cell 576	0.902133	0.424421	0.721806	0.762561	-0.632805		cell 576	0.904443	0.569366	-0.0734794	-0.0202403	0.0273884		cell 576	0.479261	-0.03315	0.612533	-0.429328	-0.576427		cell 576	0.799395	0.000235545	0.197551	-0.297461	0.578494
	cell 577	0.290283	0.763077	0.647603	0.36853	-0.296109		cell 577	-0.142341	0.391505	0.428495	0.504472	0.674933		cell 577	0.320789	0.52183	0.730883	-0.104903	0.0115079		cell 577	0.452487	-0.178882	0.807008	0.269198	0.635697
	cell 578	0.481966	0.758359	0.750532	0.921843	0.567764		cell 578	0.779933	0.0515251	0.0708294	0.488738	0.621486		cell 578	0.546498	0.495442	0.436852	-0.128755	-0.369667		cell 578	0.391444	0.822227	0.00393221	-0.0834319	0.663065
	cell 579	0.813663	0.84334	0.859095	-0.270435	0.539789		cell 579	0.472695	-0.0314913	0.340197	-0.185063	0.291824		cell 579	0.229633	0.910954	0.393548	-0.290954	-0.487658		cell 579	0.326048	0.936644	0.757776	0.495786	0.762432
	cell 580	0.401308	0.719055	0.73575	0.698481	-0.151583		cell 580	0.706693	-0.132877	0.271005	-0.0720084	0.27998		cell 580	0.172459	-0.353358	-0.287082	-0.658396	-0.239853		cell 580	0.563251	0.0235789	0.679491	-0.0771144	0.392515
	cell 581	0.812044	0.759701	0.43364	0.722208	0.477392		cell 581	0.289203	0.499692	0.321986	0.0464045	-0.0536142		cell 581	0.653998	-0.473374	0.105643	0.54934	-0.414175		cell 581	0.81724	0.230003	0.818908	0.739759	0.489863
	cell 582	0.981117	0.832694	0.928261	0.723214	0.877863		cell 582	0.520214	0.659466	0.925016	0.333911	0.402563		cell 582	0.263236	0.637978	0.354568	-0.428313	-0.503333		cell 582	0.725736	-0.570288	0.555999	0.200351	0.473465
	cell 583	0.919673	0.686429	0.475357	0.499448	0.862075		cell 583	0.332864	0.638147	-0.048824	0.197886	0.339743		cell 583	0.0316818	0.471385	0.217709	-0.680266	-0.0123116		cell 583	0.669426	0.755233	0.554262	0.687246	0.554988
	cell 584	0.922303	0.79801	0.214722	0.00538936	0.492814		cell 584	0.586888	0.63043	0.67226	0.292919	-0.576889		cell 584	0.40578	-0.352831	0.136186	-0.424245	0.436036		cell 584	0.878106	0.267869	-0.109749	-0.31553	0.635904
	cell 585	0.959682	0.79868	0.687333	0.648793	0.94047		cell 585	0.729857	0.473003	0.370872	0.507676	0.344125		cell 585	0.0374132	0.256614	0.165975	0.0902706	-0.457903		cell 585	0.612659	0.414503	0.436684	0.668482	0.653689
	cell 586	0.814022	0.854214	0.771247	-0.173505	0.337591		cell 586	0.546733	0.431971	0.109023	0.718516	-0.350037		cell 586	0.287752	0.038013	0.459715	-0.226975	0.145627		cell 586	0.637078	0.881234	0.75926	0.262288	-0.0376282
	cell 587	0.735521	0.283372	0.459754	0.623114	0.767987		cell 587	0.784635	-0.235128	0.230337	0.262734	-0.0252903		cell 587	0.575357	-0.158495	0.714044	-0.636204	0.41226		cell 587	0.631714	0.439516	0.55881	-0.0678916	0.384339
	cell 588	0.490512	0.656061	0.782222	0.583747	0.682702		cell 588	0.586396	-0.110279	0.379506	0.51062	0.462891		cell 588	-0.0638965	-0.228842	0.0152146	0.239196	0.407145		cell 588	-0.26646	0.468073	0.177352	-0.311316	0.715849
	cell 589	0.819105	0.912323	0.5682	0.86662	0.269161		cell 589	0.360869	-0.223665	0.686086	0.385302	0.0187424		cell 589	-0.145019	-0.117354	0.00274889	0.11154	0.434707		cell 589	0.517128	-0.439752	0.740788	0.287902	0.409385
	cell 590	0.889472	0.222119	0.884519	0.583545	0.739761		cell 590	0.600626	0.540262	0.419544	0.623863	0.120891		cell 590	0.719434	-0.00811799	0.370075	-0.0354717	-0.198212		cell 590	0.701367	-0.132076	0.786038	0.453973	0.855805
	cell 591	0.816482	0.752986	0.837851	0.824515	0.626486		cell 591	0.494977	0.192147	0.525995	-0.170308	0.293374		cell 591	-0.0558366	0.331621	-0.0883383	-0.441728	0.0920099		cell 591	0.523605	0.217958	0.887765	-0.00282378	0.502868
	cell 592	0.426248	0.754673	0.617231	0.820421	0.408932		cell 592	-0.113782	0.60786	0.409397	0.388249	-0.652506		cell 592	-0.507849	0.431539	-0.730819	-0.473045	0.583846		cell 592	0.766557	-0.0244626	0.698177	0.407959	0.594977
	cell 593	0.839714	0.861658	0.790275	0.616615	0.601609		cell 593	0.643435	0.633563	0.442774	-0.156883	0.0123206		cell 593	0.60545	0.248275	0.119955	0.185495	-0.259534		cell 593	0.717479	0.195973	0.741284	-0.0827169	0.775685
	cell 594	0.859164	0.589298	0.067098	0.0885382	0.127818		cell 594	-0.00860241	0.291637	0.441222	0.742056	0.212221		cell 594	-0.206762	-0.0972368	-0.365806	-0.0660015	0.262589		cell 594	0.878099	0.393345	0.867863	0.225949	-0.193498
	cell 595	0.680864	0.558865	0.142245	0.74144	0.280253		cell 595	0.481833	0.169062	-0.474743	0.190647	-0.1207		cell 595	-0.0389269	0.28181	-0.355005	0.293599	-0.247075		cell 595	0.47133	0.218303	0.562099	-0.401088	0.719331
	cell 596	0.755216	0.790364	0.530957	0.609421	0.859488		cell 596	0.601053	0.8527	-0.373565	-0.326478	0.817878		cell 596	0.107506	0.339017	0.33121	-0.37013	0.129673		cell 596	0.332489	0.373156	0.505767	0.115229	0.0959995
	cell 597	0.80539	0.659486	0.790005	0.612241	-0.0197503		cell 597	0.452381	0.583294	0.541712	-0.124267	-0.342129		cell 597	-0.488115	0.387259	0.388688	0.255465	-0.505886		cell 597	0.618046	-0.588702	0.357378	0.639327	0.735656
	cell 598	0.869139	0.821851	0.550687	0.848595	0.946025		cell 598	0.670898	0.388234	-0.640296	0.682328	0.487352		cell 598	0.495429	-0.0833498	-0.424087	-0.322124	-0.134994		cell 598	0.471748	0.102188	0.254766	0.401593	-0.26076
	cell 599	0.632012	0.787623	0.745577	0.531238	0.790396		cell 599	-0.0918211	0.143509	0.606811	0.596543	-0.0852077		cell 599	0.231043	0.748119	-0.74197	0.108888	-0.852601		cell 599	0.789742	-0.47042	0.678335	-0.449583	0.758808
	cell 600	0.916432	0.685535	0.515479	0.607403	0.815897		cell 600	0.0975719	0.704056	-0.166125	0.312954	0.446388		cell 600	0.43493	-0.588228	-0.184092	-0.0931801	0.396187		cell 600	-0.0729055	0.864812	0.225631	0.0619347	0.523441
	cell 601	0.970376	0.849448	0.875031	0.868524	0.743551		cell 601	0.408366	0.373778	0.300159	-0.200935	0.805255		cell 601	-0.233266	-0.141629	-0.349429	-0.0739188	-0.666938		cell 601	0.356599	0.773994	0.43343	-0.428168	0.400671
	cell 602	0.703766	0.773999	0.687086	0.467683	0.546205		cell 602	0.826921	-0.025929	0.606366	0.0860108	0.208955		cell 602	0.158071	0.463279	0.846279	0.447345	-0.380176		cell 602	0.128705	0.108723	0.467718	-0.535698	0.192409
	cell 603	0.536561	0.856422	0.843375	0.812086	0.411604		cell 603	-0.180841	0.512282	0.444388	0.25083	0.454126		cell 603	0.555595	0.617673	0.357708	0.150037	0.0279289		cell 603	0.245634	0.581905	0.766195	0.0243999	0.656019
	cell 604	0.717725	0.451234	0.699544	0.588339	0.594286		cell 604	-0.0231356	0.387868	0.62966	-0.185721	0.448137		cell 604	0.202202	0.655911	0.203145	-0.329762	0.0204189		cell 604	0.742129	0.9312	0.719578	0.290249	0.0542487
	cell 605	0.646146	-0.280709	0.628349	0.650705	0.850315		cell 605	-0.0786173	0.596403	0.308657	0.372467	0.459826		cell 605	0.357455	-0.135225	0.746491	-0.183763	0.359073		cell 605	-0.0110283	0.213012	0.793637	0.252607	-0.229947
	cell 606	0.782073	0.704919	0.576421	0.146642	0.549583		cell 606	0.590916	0.0529037	0.348498	0.676418	-0.0531125		cell 606	-0.424905	0.4263	0.727499	-0.224835	0.2117		cell 606	0.971925	0.367715	0.846517	0.394046	0.0292407
	cell 607	-0.279247	0.211428	0.629574	0.411565	-0.483299		cell 607	-0.062857	0.586396	0.28953	0.305578	0.505177		cell 607	-0.0322421	0.068845	0.476476	0.268534	-0.479327		cell 607	0.3778	0.270248	-0.183993	0.687918	0.834552
	cell 608	0.858892	0.862492	0.272244	0.660613	0.869852		cell 608	-0.00244222	0.688342	0.407836	-0.0166159	-0.0363554		cell 608	0.00398169	-0.00703677	0.3305	-0.429267	-0.354107		cell 608	0.610241	-0.269667	-0.171992	0.282168	0.826228
	cell 609	0.691437	0.868272	0.0567964	0.143674	0.893715		cell 609	-0.538346	0.0310031	0.337925	0.394864	0.560357		cell 609	-0.0846913	0.520901	0.467932	-0.065626	0.125411		cell 609	0.808124	0.760295	0.801464	0.378229	0.323986
	cell 610	0.880707	0.789975	0.330483	0.617952	-0.308838		cell 610	0.408041	0.701946	-0.111359	0.212583	-0.113502		cell 610	0.463598	0.169942	0.204452	0.186673	0.0745179		cell 610	0.493398	-0.11029	0.881649	0.559318	0.481559
	cell 611	0.582656	0.754898	0.0373509	0.606497	-0.10221		cell 611	0.362446	0.622216	0.54597	0.248015	0.253422		cell 611	-0.119026	-0.212603	-0.0635991	0.612989	0.624878		cell 611	0.49567	-0.2132	0.764122	0.506971	0.309352
	cell 612	0.800827	0.717769	0.776821	0.637623	0.477485		cell 612	0.410261	-0.104722	0.254021	0.0778644	0.34833		cell 612	-0.0187026	0.295836	0.243847	0.546311	-0.496437		cell 612	0.832743	-0.0200147	0.0290942	0.45262	0.876635
	cell 613	0.850352	0.77359	0.758523	0.357749	0.750571		cell 613	0.361285	0.284685	0.274198	0.292414	0.1756		cell 613	-0.336239	0.274204	0.625567	-0.170234	0.516466		cell 613	0.673938	0.887863	0.550663	0.70311	0.894658
	cell 614	0.623719	0.474427	0.67386	0.82229	0.959638		cell 614	-0.347296	0.249692	-0.165272	-0.151415	0.762591		cell 614	-0.444341	0.614561	-0.121089	0.439182	0.112934		cell 614	-0.224707	0.294798	0.881925	0.572446	0.664133
	cell 615	0.757335	0.86556	0.659957	0.87462	0.760705		cell 615	0.334807	0.791336	0.414876	0.330094	0.750827		cell 615	-0.495051	0.660001	-0.26934	0.468913	0.734201		cell 615	0.630146	-0.0515824	0.798936	0.226035	0.470623
	cell 616	0.843227	0.661066	0.770186	0.885598	0.711997		cell 616	0.161761	0.745491	0.698117	-0.102965	0.287854		cell 616	0.0879527	0.21432	0.113973	0.60552	-0.0620909		cell 616	0.73996	0.232959	0.467083	0.444543	0.749388
	cell 617	0.822922	0.536327	-0.319165	0.184506	0.13811		cell 617	0.639519	-0.737175	0.391222	0.334209	0.389456		cell 617	0.275876	0.167402	0.090126	0.433404	-0.266934		cell 617	0.920413	-0.381172	-0.197353	0.160767	0.296847
	cell 618	0.102621	0.854903	-0.324311	0.153213	0.779131		cell 618	-0.464748	0.654131	-0.0462068	0.407532	-0.240663		cell 618	0.614613	-0.204344	-0.658825	0.160878	0.440566		cell 618	0.57836	0.620421	0.507186	0.123524	0.417328
	cell 619	0.937978	0.893736	-0.141157	0.0223352	0.85017		cell 619	0.7635	0.610705	0.157029	-0.312833	-0.0435345		cell 619	-0.0530204	0.476113	-0.443759	0.583752	0.0209445		cell 619	0.65323	-0.165641	-0.00611644	0.845793	0.945588
	cell 620	0.959167	0.896974	0.184003	0.0732251	0.639362		cell 620	0.810204	0.172726	-0.123874	0.711158	0.162297		cell 620	0.27341	0.463824	-0.0578563	0.530283	0.609973		cell 620	0.364683	-0.170694	-0.362597	0.434382	0.0826876
	cell 621	0.931237	0.826168	-0.158743	0.160345	0.146832		cell 621	0.842839	0.380723	0.1689	0.506084	0.464922		cell 621	-0.156744	0.528524	-0.545363	0.139848	0.662693		cell 621	0.772961	0.0428383	-0.593914	0.399707	0.700547
	cell 622	0.92152	0.566537	0.351498	0.500715	0.280052		cell 622	0.453683	0.633718	-0.70429	0.606475	0.430515		cell 622	0.633484	0.325832	0.568573	0.0620843	0.514554		cell 622	0.35819	0.633967	-0.412488	0.454641	0.834468
	cell 623	0.770428	0.780658	-0.0364759	0.629631	0.804673		cell 623	-0.339092	0.167996	0.56393	0.748174	-0.173137		cell 623	-0.00646984	0.336203	0.186888	0.306846	0.659984		cell 623	0.0905639	0.0908195	0.930134	0.714337	0.530833
	cell 624	0.775664	0.0570324	0.10589	0.403838	0.744567		cell 624	0.167652	0.446886	-0.0378425	0.565191	0.321409		cell 624	0.074933	0.0270938	0.688159	-0.182838	0.326167		cell 624	0.895014	-0.216542	0.816704	0.601138	0.466054
	cell 625	0.862848	0.906092	-0.499609	0.553066	0.274289		cell 625	0.537376	0.9266	-0.149479	0.292618	0.776735		cell 625	0.688713	0.393213	0.331536	0.452447	0.424559		cell 625	0.551793	0.753316	0.0185344	0.575761	0.338175
	cell 626	0.945734	0.42848	0.0459944	-0.203767	0.173401		cell 626	0.511319	0.444075	0.445794	0.291838	0.125711		cell 626	0.779344	0.816752	0.212716	-0.0242271	0.0815671		cell 626	0.805911	0.476087	0.0794309	-0.113445	0.291514
	cell 627	0.716994	-0.187399	0.55087	0.76701	0.868123		cell 627	-0.265764	-0.458533	0.472076	0.892072	0.599506		cell 627	-0.11357	-0.416441	0.163947	0.374434	0.63477		cell 627	0.0929282	0.622276	0.326378	0.600191	0.851046
	cell 628	0.586021	0.852502	0.237384	0.632134	0.694679		cell 628	-0.133192	0.0881114	0.705599	0.466172	0.308388		cell 628	-0.116535	0.694894	0.646107	0.294004	0.206716		cell 628	0.433444	0.455003	0.298309	0.657261	0.583457
	cell 629	0.721553	0.534232	0.0777238	0.555204	0.805625		cell 629	0.46242	0.478588	0.713369	0.664699	0.691083		cell 629	0.101413	0.591028	0.325395	0.503879	0.360398		cell 629	-0.248728	0.571619	-0.0637509	0.756687	0.459748
	cell 630	-0.0606013	0.757727	0.14605	0.636342	0.26139		cell 630	-0.230816	0.680959	-0.442881	0.271955	-0.567284		cell 630	0.480708	0.650425	-0.0121263	0.651848	0.0352636		cell 630	-0.416805	0.766383	-0.155406	0.775132	0.655989
	cell 631	0.579361	-0.017187	-0.166223	0.266115	-0.0893984		cell 631	0.137524	0.673439	0.418923	0.71678	0.137497		cell 631	0.50369	0.183888	-0.430177	0.827885	0.58826		cell 631	0.90499	0.434398	0.759759	0.314356	0.965441
	cell 632	0.667082	0.733811	-0.0656124	0.388549	0.323155		cell 632	-0.523494	0.0722945	0.514911	0.716819	-0.307153		cell 632	0.34989	0.151755	0.160901	0.444511	-0.107539		cell 632	0.84005	0.606671	0.350311	0.577126	0.194105
	cell 633	0.775973	0.82071	0.205358	0.760101	0.507572		cell 633	-0.0736182	0.765031	0.249521	0.371409	0.754688		cell 633	0.369386	0.0928664	0.262602	0.468081	0.443005		cell 633	0.748712	0.242802	-0.34859	0.704365	0.777646
	cell 634	0.793941	0.320952	0.616227	0.077703	0.736777		cell 634	-0.187778	0.428752	0.180441	0.304333	-0.10098		cell 634	-0.706911	0.0510499	0.0746707	0.448111	0.529645		cell 634	0.574171	0.5443	0.663161	0.199207	0.635971
	cell 635	0.0744922	0.680832	-0.404985	-0.656994	0.364378		cell 635	0.345084	0.572321	0.312401	0.662106	-0.168388		cell 635	-0.119099	-0.282688	-0.523558	0.363452	0.932655		cell 635	0.574514	0.410483	0.616346	0.591973	0.0333919
	cell 636	0.78378	0.873727	-0.201979	-0.146063	0.643637		cell 636	-0.0247546	-0.18602	0.480018	0.713567	0.0539444		cell 636	-0.133163	0.358203	0.350671	0.770551	-0.481608		cell 636	0.437593	0.179637	-0.0306217	0.492443	-0.0542304
	cell 637	0.451005	0.585729	0.164344	0.357082	0.0351549		cell 637	-0.261286	0.521715	0.633343	0.615057	0.647639		cell 637	0.215461	0.400944	0.550826	0.122888	0.10727		cell 637	0.891511	0.438932	-0.146454	-0.0916115	-0.103011
	cell 638	0.747403	0.775326	-0.490803	0.571366	0.879518		cell 638	0.44614	0.814219	0.764547	0.793454	0.306511		cell 638	-0.296031	0.0201893	0.528734	0.483029	-0.396057		cell 638	-0.234577	0.821044	-0.453719	0.738734	-0.0695402
	cell 639	0.560579	0.541494	-0.0981009	0.717362	0.86612		cell 639	0.720422	-0.0487713	-0.53128	0.749979	0.0382957		cell 639	-0.0951751	-0.19271	0.279701	0.676682	0.814729		cell 639	0.801064	0.782304	-0.0583659	0.230366	-0.0103494
	cell 640	0.631759	0.806873	-0.482113	-0.0442627	0.748605		cell 640	0.409012	0.305203	0.273028	0.666312	0.416147		cell 640	0.0238631	0.214643	0.510725	0.256757	0.0159683		cell 640	0.338079	0.581847	0.408996	0.552238	0.457171
	cell 641	0.466258	0.551552	-0.357359	0.0781664	0.558129		cell 641	0.0155484	0.368131	0.0472512	0.425077	0.243041		cell 641	0.185418	-0.652686	0.622548	0.311177	0.1206		cell 641	0.76418	0.0767244	-0.157517	0.384746	0.617558
	cell 642	0.871718	0.699022	-0.652009	0.108342	0.744554		cell 642	0.195034	0.190846	0.212968	0.505272	-0.620867		cell 642	-0.192011	0.0298852	-0.394424	0.226699	-0.22681		cell 642	0.946903	0.644888	0.439891	0.451562	0.113087
	cell 643	0.843309	0.521458	-0.152487	-0.188714	0.580566		cell 643	0.110254	0.630995	0.319301	0.446081	0.204669		cell 643	-0.116317	-0.0555031	0.0808248	-0.0620709	-0.00390115		cell 643	0.973356	0.436753	-0.71654	0.473031	0.704239
	cell 644	0.72405	0.735427	-0.372176	0.223115	0.182895		cell 644	-0.569487	0.445116	0.561901	0.431035	0.56944		cell 644	0.333511	0.0846195	0.485946	-0.351324	0.463562		cell 644	0.73972	0.244475	0.128327	0.914288	0.733162
	cell 645	0.225714	0.648976	-0.227173	-0.236685	0.68601		cell 645	-0.206555	0.0810891	0.348774	0.687456	0.113169		cell 645	0.142898	-0.147774	-0.110784	0.426825	0.797845		cell 645	0.873413	0.798812	-0.0400048	0.0726014	0.575182
	cell 646	0.989006	0.728411	0.208281	0.2203	0.200451		cell 646	0.830428	0.251183	0.471276	0.791872	0.633928		cell 646	0.322874	0.911957	0.733359	0.338314	0.311017		cell 646	0.549502	0.59642	-0.269172	0.676899	0.320251
	cell 647	0.16497	0.641588	0.220806	0.487836	0.299129		cell 647	-0.260323	-0.423213	0.0778604	-0.172253	0.0989147		cell 647	0.324686	0.722341	0.608905	0.0567225	0.392501		cell 647	0.935142	0.597644	0.767314	0.313273	-0.0484389
	cell 648	0.815378	0.894689	-0.0572017	0.0418497	0.90351		cell 648	0.24207	0.595486	0.359889	-0.0874245	0.524984		cell 648	0.42208	0.49305	-0.281382	-0.213139	0.679674		cell 648	0.848616	0.665339	0.381084	0.486028	-0.4965
	cell 649	0.55097	0.830999	-0.252262	0.612203	0.833997		cell 649	0.794253	0.648869	0.793273	0.533093	0.558928		cell 649	-0.352924	0.508531	0.590627	0.43804	0.165597		cell 649	0.358992	0.214256	0.599612	0.693266	0.79404
	cell 650	0.955089	0.822433	-0.289861	0.552178	0.451569		cell 650	0.832521	0.623752	0.344727	0.710286	0.120133		cell 650	0.595049	0.465073	0.38185	0.523591	0.70039		cell 650	0.812493	0.779135	-0.283026	0.759953	0.752792
	cell 651	0.907676	0.730613	-0.158687	0.351215	0.652061		cell 651	0.358704	0.0498585	0.418323	0.146462	0.789679		cell 651	0.179374	0.482042	0.463825	0.175166	0.0723024		cell 651	0.861993	0.464693	0.880783	0.910806	-0.169564
	cell 652	-0.117332	0.836695	-0.446063	0.147001	0.690572		cell 652	0.132988	0.307488	0.0864999	0.185428	-0.302316		cell 652	0.091921	0.419038	0.728597	0.395334	0.687758		cell 652	0.88535	0.371436	-0.32479	0.76595	0.657581
	cell 653	0.379009	0.658167	0.153172	0.324715	0.578413		cell 653	0.359502	0.523853	0.729393	0.406034	0.0649592		cell 653	-0.129351	-0.0685127	-0.473029	0.252734	0.712089		cell 653	0.787826	0.48924	0.48057	0.856268	0.668547
	cell 654	0.958855	0.66923	-0.219593	0.612122	0.642802		cell 654	0.889643	0.63444	-0.341709	0.803763	-0.369145		cell 654	0.464744	0.0612961	0.209758	0.350873	0.63988		cell 654	0.586625	0.220609	0.737779	0.53524	0.727085
	cell 655	0.933199	0.81084	-0.228737	0.186963	0.674131		cell 655	0.329134	0.611746	0.300153	0.585813	0.250557		cell 655	-0.153871	0.379144	-0.189462	0.711909	0.728372		cell 655	0.248509	0.122503	-0.0311869	0.484987	0.779451
	cell 656	0.352674	0.883756	0.415554	0.605268	0.682429		cell 656	-0.0653422	0.578394	0.42609	0.50148	0.103507		cell 656	-0.497762	0.381552	0.0339334	0.374935	0.525686		cell 656	0.794772	0.734379	-0.0222427	0.488753	0.888505
	cell 657	0.868149	0.748516	-0.0303589	0.41745	0.507924		cell 657	0.710112	0.0791701	0.227899	0.547089	0.718978		cell 657	-0.429726	0.339065	-0.160457	0.221136	0.419843		cell 657	0.719665	0.766289	0.0521366	0.836603	0.315234
	cell 658	0.743579	0.607501	-0.236888	0.125237	0.639334		cell 658	-0.0829306	-0.10863	0.017856	0.401916	0.407643		cell 658	0.675785	0.623836	0.228117	0.403931	0.763876		cell 658	0.933082	0.704762	-0.0403937	0.848734	0.319773
	cell 659	0.895325	0.628672	-0.307435	0.654354	0.653329		cell 659	0.0179084	0.0578462	0.472135	0.719343	-0.0238216		cell 659	0.0980754	0.434209	0.158131	0.104716	0.314505		cell 659	0.788498	0.479698	-0.285069	0.0488043	0.67103
	cell 660	0.730585	0.766855	0.152416	0.281053	0.700291		cell 660	0.392029	0.356509	0.209243	0.785209	0.462935		cell 660	0.261607	0.469187	-0.0824277	0.411258	0.628416		cell 660	0.840807	0.0942275	0.122919	0.637353	0.529281
	cell 661	0.989773	0.721531	-0.229729	-0.0617164	0.838681		cell 661	0.580504	0.56022	-0.0666866	0.501819	0.610237		cell 661	-0.102696	0.263131	0.568678	0.273507	0.292828		cell 661	0.804429	0.507807	-0.107565	0.0824107	-0.276657
	cell 662	0.71746	0.602884	0.142941	-0.230772	0.159336		cell 662	0.818622	-0.523603	0.357233	0.557515	0.508463		cell 662	0.0662018	0.127521	0.652571	0.417393	-0.4545		cell 662	0.649147	0.452733	0.213338	0.775375	-0.334594
	cell 663	0.73281	0.532846	-0.382922	0.30236	0.508807		cell 663	-0.411867	0.241896	0.368066	0.452568	-0.181663		cell 663	0.136306	0.701208	0.155556	0.0333731	-0.574435		cell 663	0.724249	0.506434	0.217052	0.624909	0.4147
	cell 664	0.38882	0.521643	-0.240811	-0.356078	0.349104		cell 664	0.238735	0.263984	0.0113651	0.355106	0.155361		cell 664	0.580146	-0.00420563	-0.388166	0.042139	-0.326518		cell 664	0.513104	0.320653	0.195218	0.876526	0.278203
	cell 665	0.74212	0.439064	-0.125073	0.452549	0.803323		cell 665	0.342449	0.405809	0.257818	0.535753	0.547093		cell 665	0.174995	0.306208	0.865464	-0.00703544	-0.0859605		cell 665	-0.255045	0.909262	-0.300421	0.541373	-0.552852
	cell 666	0.596265	0.372707	-0.144879	0.606187	0.402355		cell 666	0.236728	0.565249	0.239856	-0.507014	0.813736		cell 666	-0.163596	0.0857128	0.809234	0.373544	0.517189		cell 666	0.318075	0.720927	-0.0689012	0.129619	0.840591
	cell 667	0.447998	0.383208	-0.192524	-0.251251	0.778925		cell 667	0.216031	0.313913	-0.215885	-0.0899174	0.354537		cell 667	0.531572	-0.429853	0.395738	0.38576	0.656577		cell 667	0.972404	0.530091	0.721663	0.589749	0.297357
	cell 668	0.631724	0.578285	-0.180991	0.790824	0.723906		cell 668	0.014334	-0.00570497	0.64952	0.631737	0.35282		cell 668	0.0340646	0.0766689	0.0375155	0.0189738	0.4045		cell 668	0.423619	0.776731	0.646946	0.641399	0.43929
	cell 669	0.559364	0.702197	-0.66809	-0.121703	0.730208		cell 669	0.222986	0.649153	-0.150023	0.171165	0.575335		cell 669	0.0440535	0.481453	0.494498	0.350656	-0.0738071		cell 669	-0.0668952	0.747374	0.60959	0.567407	0.427284
	cell 670	0.519475	0.147129	-0.31103	-0.135313	0.883852		cell 670	0.0988395	0.415307	0.557548	0.615289	0.478195		cell 670	-0.00310419	0.0717154	0.0189322	-0.194539	0.368191		cell 670	-0.277182	0.444676	-0.48899	0.428663	0.122945
	cell 671	0.451077	0.709222	-0.4235	0.107968	0.8399		cell 671	0.663476	0.785211	0.211346	0.703837	0.145339		cell 671	0.698884	0.481884	0.502182	-0.040811	0.4673		cell 671	0.953146	0.488349	-0.14742	0.868353	0.749193
	cell 672	0.363488	0.645607	0.525305	0.631093	0.558056		cell 672	0.246654	0.276597	0.251072	-0.362568	-0.279311		cell 672	0.267745	0.728726	0.10056	0.219863	0.310635		cell 672	0.876228	0.67747	0.610004	0.6721	0.659444
	cell 673	0.909832	0.788653	-0.414952	-0.0651912	0.514109		cell 673	-0.102907	0.0938783	0.244305	0.354361	0.0352133		cell 673	0.323324	0.653051	0.0941743	0.380857	-0.310722		cell 673	0.759899	0.609603	0.331617	0.749749	0.450653
	cell 674	0.986445	0.0688069	-0.492206	0.646475	0.667029		cell 674	0.161402	-0.147175	-0.246419	0.0573342	0.072919		cell 674	0.103095	-0.0249054	0.218678	0.52446	-0.0942259		cell 674	0.95804	0.806112	0.471805	-0.0540372	0.0448189
	cell 675	0.75054	0.85175	0.152624	0.492115	0.557811		cell 675	0.131209	0.334103	0.65368	0.411067	0.408612		cell 675	0.150496	0.3249	-0.0341465	0.125313	0.00180911		cell 675	0.322562	0.20843	0.702783	0.542257	0.792169
	cell 676	0.369434	0.631652	-0.384459	-0.377228	0.461409		cell 676	-0.509965	0.031446	0.566565	0.682249	0.371203		cell 676	0.159392	0.297687	0.298828	0.402759	-0.831792		cell 676	0.467854	0.483529	0.740933	0.829761	0.148778
	cell 677	0.810308	0.827601	-0.352456	0.238398	0.66605		cell 677	0.46627	0.167319	0.354636	0.803877	-0.0940628		cell 677	0.409492	0.293456	0.17254	0.216573	0.176811		cell 677	0.671213	0.600909	0.293368	0.812176	-0.35973
	cell 678	0.777302	0.489736	0.414267	0.326971	0.727976		cell 678	0.193256	0.0913464	0.184858	0.788845	-0.0163891		cell 678	0.406297	0.184906	-0.182599	0.686539	0.317503		cell 678	0.963628	0.748811	0.294107	0.65662	0.532376
	cell 679	0.96773	0.895167	0.239447	0.183122	0.237398		cell 679	0.730526	0.654202	0.13077	0.242147	0.216512		cell 679	0.611421	0.507962	0.346769	0.585971	0.776237		cell 679	0.402615	0.461743	0.258163	0.157981	-0.0750314
	cell 680	0.78661	0.203489	-0.576624	0.191483	0.501758		cell 680	0.181408	0.0237149	0.583194	0.451349	0.456297		cell 680	0.337674	0.420979	0.0436961	0.839377	0.64918		cell 680	0.480046	0.823279	0.902625	0.739039	0.776502
	cell 681	0.503692	0.82777	-0.176587	0.486338	0.685322		cell 681	0.505104	0.438997	0.324088	0.189002	0.321351		cell 681	0.0193559	0.405363	0.178621	0.594192	0.584822		cell 681	0.911916	0.700721	0.810991	0.644529	0.441437
	cell 682	0.883512	0.770368	-0.122358	0.124769	0.531053		cell 682	0.237086	0.300492	0.245182	0.769491	-0.147973		cell 682	0.340021	-0.138598	0.165405	0.648025	0.19191		cell 682	0.631572	0.648864	0.711555	0.913857	0.863087
	cell 683	0.602314	0.881905	-0.0409934	0.587447	0.800219		cell 683	0.232574	0.0478176	-0.0365773	0.61312	0.535972		cell 683	-0.094142	0.639366	0.548593	-0.0115626	0.364773		cell 683	0.634503	0.612525	0.659786	-0.221367	0.00409326
	cell 684	0.815091	0.719346	-0.218008	0.055758	0.868518		cell 684	0.0747404	0.531738	0.315651	-0.264472	0.457325		cell 684	0.166519	0.472555	0.443568	0.639555	0.452632		cell 684	0.797556	0.414382	0.533088	0.883386	-0.283973
	cell 685	0.553658	0.736991	0.0176987	-0.111093	0.67537		cell 685	-0.236805	-0.445887	-0.388445	0.5515	0.410966		cell 685	0.139082	0.149431	0.503819	0.492976	0.494737		cell 685	0.283705	0.528892	0.463023	0.356328	0.673162
	cell 686	0.588535	-0.246282	0.334881	0.368762	0.890153		cell 686	0.239809	0.10322	0.559706	0.364364	0.567322		cell 686	-0.14726	0.652109	-0.407709	-0.0199496	-0.382068		cell 686	0.80353	0.821222	0.286169	0.376471	0.383032
	cell 687	0.65987	0.569678	0.25049	0.29523	0.395304		cell 687	0.202325	0.430513	-0.114661	-0.082998	0.600825		cell 687	0.300871	0.163157	0.479314	0.356938	0.771383		cell 687	0.784787	-0.0177996	0.500173	0.830269	0.602886
	cell 688	0.915938	0.4985	0.0630514	0.398071	0.574677		cell 688	0.116442	0.907494	0.30483	0.487705	0.509509		cell 688	0.232219	0.551705	0.686402	-0.0190908	-0.0753008		cell 688	0.97506	0.450036	0.151069	-0.00084676	0.820439
	cell 689	0.943052	0.62078	0.0345289	0.480143	0.718276		cell 689	0.49349	0.330058	0.128716	0.355067	-0.173253		cell 689	0.149708	0.147459	0.562618	0.546804	0.550588		cell 689	0.227486	0.557495	0.293024	0.698662	-0.165935
	cell 690	0.589198	0.362054	-0.382035	0.641437	0.497665		cell 690	0.481068	-0.640604	0.571892	0.602237	-0.0638013		cell 690	0.602003	0.449315	0.568768	-0.191938	0.277236		cell 690	0.853415	0.523982	0.229702	0.886365	0.368612
	cell 691	-0.269533	0.00608055	-0.509102	-0.292404	0.652687		cell 691	0.30934	0.0588183	0.320744	0.470251	0.521243		cell 691	0.648312	-0.0109721	0.569085	0.370762	0.487598		cell 691	0.600218	0.568484	0.59766	0.557288	-0.0613686
	cell 692	0.844275	0.321507	-0.442214	0.374722	0.00224375		cell 692	0.675009	-0.399741	0.251477	0.785015	0.182224		cell 692	0.256167	0.178394	0.64157	-0.202119	0.631028		cell 692	0.714475	0.762623	0.553461	0.523729	0.2187
	cell 693	0.911566	0.50984	-0.357327	0.587904	0.725178		cell 693	0.896687	-0.513711	0.0487636	0.638949	0.432592		cell 693	0.540353	-0.0147051	-0.366196	0.378496	0.472196		cell 693	0.721741	0.280606	-0.226539	0.922269	0.502803
	cell 694	0.901954	0.7408	-0.542441	0.599403	0.490633		cell 694	0.722632	-0.102889	-0.417493	0.401529	0.00167288		cell 694	-0.485153	0.582501	0.446492	0.0013959	0.314791		cell 694	0.509006	0.692548	0.837201	0.710479	-0.0636638
	cell 695	0.802287	0.836494	-0.0848552	0.506392	0.586769		cell 695	0.570733	-0.156707	0.618053	0.743029	0.157954		cell 695	0.364672	0.830733	0.0681771	0.347853	0.611961		cell 695	0.904081	0.462761	0.13677	0.804248	0.543224
	cell 696	0.920867	0.752493	0.528862	0.443335	0.703683		cell 696	0.852466	0.21837	0.317912	0.00816371	0.249082		cell 696	0.788687	0.593364	0.192637	0.606522	0.446448		cell 696	0.899206	0.648554	0.417021	0.627573	-0.114514
	cell 697	0.839706	0.617022	0.0422476	0.101736	0.649483		cell 697	0.787611	-0.617418	0.672767	0.627092	0.132575		cell 697	-0.325963	0.358573	0.26934	-0.128517	0.167038		cell 697	0.826719	0.596517	0.474297	0.591466	0.717286
	cell 698	0.784437	0.649313	0.0272708	0.544024	0.700988		cell 698	-0.0228385	0.649114	0.0390859	0.755163	0.643331		cell 698	-0.447084	-0.26732	0.373554	0.394824	0.729401		cell 698	0.746104	0.353487	-0.661402	0.648434	0.781789
	cell 699	0.511979	-0.105602	-0.0905004	0.412849	0.470102		cell 699	0.71861	-0.226184	0.16163	0.431166	0.286835		cell 699	-0.00769938	0.110953	0.0332544	0.673369	0.480779		cell 699	0.414119	0.0327975	0.612702	0.711039	-0.265439
	cell 700	0.544942	0.00124072	-0.0167908	0.5568	0.559544		cell 700	-0.157834	0.315747	0.376037	0.817156	-0.293972		cell 700	0.415786	0.82674	0.339566	0.292082	0.664138		cell 700	0.678845	0.531539	0.786588	0.894341	-0.173334
	cell 701	0.907906	0.147258	0.416554	0.718227	0.915371		cell 701	-0.121219	-0.328875	0.368337	0.566147	0.29652		cell 701	0.283266	0.0161611	0.406854	0.226548	-0.00243445		cell 701	0.855182	0.724466	0.663834	0.243616	0.396535
	cell 702	0.945616	0.634128	-0.217188	0.552157	0.689396		cell 702	0.686975	-0.379141	0.450928	-0.31966	0.605682		cell 702	0.0126685	-0.0550564	0.554063	-0.0525618	0.263322		cell 702	0.474251	0.489729	0.250739	0.830852	0.173378
	cell 703	0.666835	0.902257	-0.207763	0.765424	0.354882		cell 703	0.801896	0.0133892	0.588676	0.637851	0.160752		cell 703	-0.171949	0.642148	0.409513	-0.530927	-0.170616		cell 703	0.591005	0.298849	0.787142	0.0943163	0.51307
	cell 704	0.777848	0.874026	0.732883	0.741637	0.627768		cell 704	0.420121	-0.220772	-0.141844	0.70593	0.27188		cell 704	0.283474	0.0680321	0.660753	0.383176	0.468771		cell 704	0.968237	0.246406	0.758092	0.526612	0.0579182
	cell 705	0.434631	0.270916	0.847908	0.904204	0.604507		cell 705	0.749161	0.591745	0.317085	0.285857	-0.0685418		cell 705	-0.341749	0.198683	0.573239	0.384225	0.705703		cell 705	0.361367	0.432936	0.472767	0.445014	0.566048
	cell 706	0.991471	0.619849	-0.277545	0.217046	0.639336		cell 706	0.317874	0.41012	0.252745	0.375251	-0.227786		cell 706	-0.371212	0.282504	0.596095	-0.0253919	-0.192914		cell 706	0.745143	0.670472	0.673981	0.134766	0.781583
	cell 707	0.0853336	-0.186566	-0.0627194	-0.447561	0.324228		cell 707	0.782526	0.183257	-0.070431	0.00578144	-0.277176		cell 707	0.0621071	0.223252	0.450857	0.243601	-0.260958		cell 707	0.863291	0.502525	0.482488	0.696892	0.376979
	cell 708	-0.214483	0.149416	0.424576	0.74692	0.604141		cell 708	0.486344	0.413836	-0.103252	0.689539	0.426971		cell 708	0.0672436	-0.149308	-0.320746	0.723953	0.502301		cell 708	0.255808	0.149718	0.021387	0.536947	0.622769
	cell 709	0.395712	0.265885	0.417795	0.554108	0.529846		cell 709	0.0818328	0.084846	-0.328235	0.430939	0.4245		cell 709	0.0626218	0.51078	0.216992	0.246167	-0.273946		cell 709	0.419471	0.0136891	0.192539	0.736089	0.269421
	cell 710	0.556587	0.389598	0.254987	0.544258	0.363267		cell 710	0.106776	0.397221	0.189736	0.20782	0.76242		cell 710	-0.0652824	0.0520595	0.178833	0.276634	0.276211		cell 710	0.849687	0.376871	0.585432	0.220017	0.277822
	cell 711	0.49662	0.285928	-0.148887	0.465503	0.901934		cell 711	-0.0583098	0.275547	0.37613	-0.044001	0.644497		cell 711	-0.712395	0.404465	0.235941	0.344455	-0.430379		cell 711	0.877847	-0.0624117	0.691316	0.922677	0.579372
	cell 712	0.602219	0.186114	0.180222	0.795393	0.320283		cell 712	0.797067	-0.176714	0.0789924	0.212912	-0.311772		cell 712	0.303567	-0.377943	0.207856	0.298998	0.0069558		cell 712	0.797668	0.939442	0.472361	0.500754	0.247325
	cell 713	0.15954	0.398774	0.583935	0.623328	0.0894814		cell 713	0.406326	-0.32076	-0.184788	-0.331912	-0.398208		cell 713	0.187852	0.568154	-0.11536	0.213887	0.287981		cell 713	0.64745	0.767544	0.434817	0.317146	0.103866
	cell 714	0.728641	0.66795	0.626361	0.243011	0.590322		cell 714	0.104974	-0.439595	-0.0665156	0.403515	0.591538		cell 714	-0.0447817	-0.083323	0.112316	0.595313	0.481441		cell 714	0.755084	0.867487	0.0583212	0.838477	-0.358958
	cell 715	0.057767	0.0849559	0.697016	-0.0959364	0.848759		cell 715	0.783928	0.412632	-0.308027	0.0487175	0.492847		cell 715	-0.444952	0.0915907	0.64723	0.0297954	0.100407		cell 715	0.935888	0.350578	0.599013	0.773438	0.42003
	cell 716	0.445948	0.209057	-0.164091	0.756726	0.606294		cell 716	-0.130312	0.420157	-0.169551	0.48464	0.626042		cell 716	0.276448	-0.151423	0.213198	-0.0233689	0.35243		cell 716	0.90046	0.932977	0.601012	0.532692	0.850744
	cell 717	0.536658	0.581118	-0.0187845	0.829906	0.736465		cell 717	-0.263537	0.596453	-0.14309	-0.143947	0.497513		cell 717	-0.0933463	0.17732	0.156114	0.427006	0.515717		cell 717	0.942788	0.519671	-0.362683	0.519366	0.911826
	cell 718	0.656424	-0.00362528	-0.403626	0.669262	0.763551		cell 718	0.521071	0.308097	0.114927	-0.2043	0.671148		cell 718	0.196943	-0.024158	0.152814	-0.110444	0.933157		cell 718	0.947493	0.698644	0.431024	0.767489	0.537007
	cell 719	0.281779	0.28055	-0.0552657	0.531839	0.856955		cell 719	0.551531	-0.41518	0.00772978	0.670326	0.486542		cell 719	0.187176	-0.193288	0.141766	-0.166225	0.437484		cell 719	0.293385	0.7604	0.482493	0.831486	0.517917
	cell 720	0.815518	0.345656	0.228107	0.875219	0.49771		cell 720	0.474991	0.265409	-0.0140009	0.730178	0.433541		cell 720	0.79597	-0.333949	0.28573	0.498842	0.484862		cell 720	0.696958	0.707661	0.852574	0.916132	0.377479
	cell 721	0.651727	-0.0415884	-0.190672	0.519067	0.519353		cell 721	0.723547	-0.513911	-0.0403621	-0.288344	0.455395		cell 721	0.0256138	0.485186	0.419667	0.248725	-0.39745		cell 721	0.867226	0.856634	0.675559	0.194726	0.729297
	cell 722	0.55491	0.774955	0.366883	0.535227	0.53529		cell 722	0.64671	0.617649	0.461842	0.507914	0.203616		cell 722	0.00774518	0.0496131	-0.0329676	0.351784	0.164867		cell 722	0.802867	0.712164	0.836001	-0.216342	0.630289
	cell 723	0.631751	0.634105	0.173457	0.513941	0.557927		cell 723	0.173023	0.394065	0.363903	0.473881	0.190458		cell 723	-0.576844	0.138749	0.0174997	0.516809	-0.0336999		cell 723	0.827596	0.768879	0.545429	0.935846	0.511736
	cell 724	0.929125	0.366012	0.444689	-0.143967	0.684574		cell 724	0.347675	0.276071	0.459478	0.60067	0.640105		cell 724	0.4813	-0.141609	0.540425	0.0550787	0.534314		cell 724	0.802548	0.420162	0.710306	0.83984	0.202526
	cell 725	0.235233	0.866555	-0.218939	0.123797	0.329778		cell 725	0.578813	0.458197	0.224989	0.309079	0.0283161		cell 725	0.274811	-0.508134	0.374486	-0.0791839	-0.43711		cell 725	0.149509	0.697208	-0.190929	0.52337	0.12837
	cell 726	0.726591	0.635456	-0.209108	0.346331	0.777923		cell 726	0.65969	-0.345189	0.569139	0.622815	-0.282017		cell 726	0.125406	0.609098	0.200678	0.173577	0.0638964		cell 726	0.816294	0.589645	0.550793	0.925103	-0.511292
	cell 727	0.777616	0.770799	0.343235	-0.410323	0.663672		cell 727	0.320096	-0.0266873	-0.178016	-0.039347	0.466286		cell 727	-0.481739	-0.255921	0.240695	-0.378465	-0.038743		cell 727	0.759756	0.786964	0.664811	0.697162	0.269617
	cell 728	0.723834	0.178671	0.415258	0.589295	0.562229		cell 728	-0.0170359	0.413793	0.534003	0.13893	0.179909		cell 728	-0.201989	-0.503945	0.273136	-0.00862994	0.720888		cell 728	0.386348	-0.382218	-0.0206617	0.819457	0.57731
	cell 729	0.485612	0.077218	0.208548	-0.106216	0.755611		cell 729	0.411686	-0.20324	0.504293	0.322982	0.634763		cell 729	-0.00649656	0.769242	0.0438391	0.390844	-0.510604		cell 729	0.903035	0.841113	-0.155213	0.853935	-0.187832
	cell 730	0.630147	0.540753	-0.0970081	-0.123113	0.601007		cell 730	0.590631	0.271063	0.161726	0.643445	-0.216445		cell 730	0.405399	0.384753	0.202683	-0.402891	0.00440157		cell 730	0.572984	0.557442	0.584518	0.691101	0.631706
	cell 731	0.77787	0.878356	0.247113	0.19208	0.711974		cell 731	0.75485	0.00712002	0.139774	0.266749	0.288105		cell 731	0.207048	0.0296028	0.489034	-0.0846994	0.165353		cell 731	0.867073	0.373226	0.392953	0.67188	0.680577
	cell 732	0.497678	0.638988	0.837788	0.703918	0.606196		cell 732	0.743063	0.512225	0.486945	0.350533	-0.0266731		cell 732	0.703306	0.516494	0.0157948	0.363718	0.465891		cell 732	0.905109	0.872112	0.55067	0.533102	0.771352
	cell 733	0.600608	0.584382	0.442277	0.618325	0.693618		cell 733	0.599575	-0.444787	-0.415879	0.0596227	0.366439		cell 733	0.573711	0.439435	0.378093	-0.152099	0.541538		cell 733	0.554134	0.605075	0.748509	0.754023	-0.207038
	cell 734	0.314993	0.786103	0.708657	0.846309	0.540784		cell 734	0.278835	0.0276	-0.226516	0.853448	0.564431		cell 734	0.188668	0.361055	0.779644	0.324291	0.124772		cell 734	0.893363	0.830494	0.545037	0.121889	0.772698
	cell 735	0.72235	0.321181	0.848349	0.391908	0.493261		cell 735	0.445115	0.108089	0.0846372	0.118077	0.44029		cell 735	0.0543769	-0.065225	0.555048	-0.11402	0.301937		cell 735	0.313068	0.787052	-0.151852	0.820958	0.649406
	cell 736	0.219535	0.581102	0.780551	0.946804	0.420837		cell 736	0.543924	-0.174393	-0.299499	0.28146	0.107223		cell 736	0.316859	0.275318	0.313022	-0.0741844	-0.280653		cell 736	0.66534	0.551817	0.760077	0.633136	0.419583
	cell 737	0.727162	0.439082	0.69001	0.330966	0.799426		cell 737	0.329673	0.0995718	-0.0987672	0.363379	0.73767		cell 737	0.367415	0.460855	0.0902359	-0.110044	0.482886		cell 737	0.915906	0.477281	0.515252	0.6641	0.887997
	cell 738	0.473356	0.129627	0.303874	0.786758	0.537329		cell 738	0.128263	-0.131033	-0.0995809	-0.164299	0.111408		cell 738	-0.672157	0.5365	-0.0506266	0.0592745	0.529661		cell 738	0.828072	0.895867	0.0919804	-0.376141	0.645254
	cell 739	0.775095	0.229593	0.744937	0.48973	0.76258		cell 739	0.736756	0.292566	0.364716	0.340605	0.247499		cell 739	0.352125	0.18017	0.698175	0.51079	0.433442		cell 739	0.42168	0.772047	0.84405	0.446497	0.531405
	cell 740	-0.0889798	0.709139	0.747437	0.808493	0.751219		cell 740	-0.106432	0.493679	0.0460624	-0.348716	0.829667		cell 740	0.196306	0.489838	0.476869	-0.549191	0.516496		cell 740	0.648955	0.853282	0.738277	0.582108	0.831836
	cell 741	0.361704	0.795892	0.857719	0.913627	0.521382		cell 741	0.318324	-0.570546	-0.0686709	0.403027	0.446347		cell 741	-0.29203	-0.405269	-0.0695265	0.342403	0.586383		cell 741	0.628398	0.721436	0.485967	0.640921	0.737369
	cell 742	0.410777	0.702124	0.749383	-0.0245721	0.514505		cell 742	0.110946	-0.437428	0.367555	-0.172323	0.253974		cell 742	0.0115693	-0.0880056	0.700804	-0.284676	-0.195743		cell 742	0.852805	0.886487	0.858286	0.517011	0.432723
	cell 743	0.836147	0.806806	0.515963	0.431136	0.747868		cell 743	0.499867	0.204578	-0.316045	-0.404601	0.174706		cell 743	-0.0454326	0.0902699	0.854112	0.12304	0.194757		cell 743	0.0212974	0.726222	0.578395	0.936173	0.782091
	cell 744	0.779386	0.674514	0.931515	0.724004	0.345824		cell 744	-0.159669	0.0590152	0.801345	0.756245	-0.0997865		cell 744	0.255262	0.470978	0.286314	-0.0776679	0.496758		cell 744	0.827477	0.661492	0.754698	0.259163	0.669072
	cell 745	0.813618	0.809834	0.357758	0.481454	0.695544		cell 745	0.699066	0.0512855	0.0196958	0.13061	0.717562		cell 745	-0.396781	0.289796	0.19652	0.0659329	0.623468		cell 745	0.710242	0.944973	0.657363	0.951307	0.458142
	cell 746	0.787008	0.280723	0.675133	0.616825	0.557276		cell 746	0.0780226	-0.0271964	0.0826303	0.583294	-0.126887		cell 746	0.160892	0.386885	0.30254	-0.42163	0.710481		cell 746	0.944102	0.383316	0.492431	0.737503	0.638559
	cell 747	0.790755	0.103861	0.619371	0.23209	0.426483		cell 747	0.72385	-0.115126	0.236549	0.252693	0.460882		cell 747	0.447234	-0.157178	0.051258	0.518894	-0.0202512		cell 747	0.758315	0.607705	0.505616	0.295131	0.733096
	cell 748	0.68934	0.496439	0.886436	0.395348	0.372291		cell 748	0.171039	-0.250024	-0.108653	0.274579	0.573123		cell 748	0.455373	0.622322	0.474339	0.263731	0.355222		cell 748	0.74623	0.548714	0.773345	0.855946	0.626727
	cell 749	0.901305	0.0659199	0.0792371	0.827539	0.629317		cell 749	0.572634	-0.211027	-0.289573	-0.238755	0.579169		cell 749	0.12169	-0.053788	0.490415	-0.0924251	0.616006		cell 749	0.607562	0.588016	0.632309	0.696598	0.863016
	cell 750	0.846884	0.353392	0.544385	0.613148	0.506872		cell 750	0.294228	0.642962	0.496172	0.215559	0.484421		cell 750	0.239175	-0.136253	0.177107	0.199385	-0.41673		cell 750	0.082857	0.594921	0.738257	0.496987	0.701866
	cell 751	0.677374	0.654602	0.965563	0.739217	0.332783		cell 751	0.626247	-0.760722	-0.0409924	0.760878	0.777875		cell 751	0.14104	0.303872	0.374561	0.681203	0.162584		cell 751	0.354787	0.605828	0.430941	0.879433	0.868525
	cell 752	0.0446334	0.412952	0.492938	0.948076	0.723314		cell 752	0.224986	-0.0435729	-0.550672	0.802751	0.329536		cell 752	0.361822	-0.118558	0.392766	0.0248174	0.398978		cell 752	-0.132379	0.7144	0.272592	0.84765	-0.695565
	cell 753	0.736575	-0.173545	0.539265	0.489032	0.502024		cell 753	0.602203	-0.563175	-0.564333	0.0575452	0.487555		cell 753	-0.153627	0.35674	-0.0465675	0.336741	0.475355		cell 753	0.788397	0.925224	0.595809	0.87702	0.70736
	cell 754	0.437571	0.500587	0.818723	0.898042	0.658415		cell 754	0.475239	-0.327686	-0.163974	0.300542	0.200747		cell 754	0.0777968	-0.308766	0.508026	0.503274	0.0642241		cell 754	0.881364	0.850909	0.65432	0.611724	-0.0651442
	cell 755	0.769179	0.350299	0.379096	0.961476	0.602768		cell 755	0.540905	-0.742005	-0.418414	0.0247762	0.0644083		cell 755	-0.0995587	0.519517	-0.368292	0.700086	0.286527		cell 755	0.822	0.741171	0.658046	0.315148	0.922056
	cell 756	0.866714	0.746987	0.684751	0.491656	0.281334		cell 756	-0.370171	-0.0582896	-0.282729	0.299069	0.406648		cell 756	0.0205198	0.543367	0.463858	0.597739	0.504184		cell 756	-0.0717281	0.677093	0.419899	0.402659	0.756992
	cell 757	0.742352	0.776398	0.471529	0.826904	0.616824		cell 757	0.656682	0.167931	0.237623	0.0503943	0.240587		cell 757	0.0593257	0.517296	0.542862	0.162035	0.246744		cell 757	0.595487	0.718582	0.518751	0.936192	0.383364
	cell 758	0.611677	0.709294	0.34562	0.493575	0.822848		cell 758	0.719015	0.658173	-0.287293	0.410099	0.630215		cell 758	0.0281321	0.0905453	0.339381	-0.268329	0.476096		cell 758	0.871548	0.900683	-0.521367	0.466014	0.424224
	cell 759	0.469519	0.705881	0.54887	0.43965	-0.205479		cell 759	0.85825	0.10506	0.168845	0.193695	0.359963		cell 759	-0.0456707	-0.522605	-0.00046957	-0.270324	0.442699		cell 759	0.0967552	0.881	0.628384	0.779225	0.421428
	cell 760	0.628714	-0.344448	0.452965	0.325079	0.888057		cell 760	0.710522	-0.299548	0.193404	0.132891	0.474922		cell 760	0.524428	-0.0221856	0.18687	0.140721	0.393959		cell 760	0.117156	0.790372	0.155338	0.762228	-0.312243
	cell 761	0.19168	0.273017	0.289917	0.46505	0.707413		cell 761	0.748099	-0.00926701	0.154211	0.468304	0.591331		cell 761	0.656503	0.0188565	-0.233664	0.438137	0.508814		cell 761	0.827671	0.897762	0.532865	0.656737	0.54623
	cell 762	0.502713	0.0508097	-0.447703	0.757027	0.827693		cell 762	0.547958	-0.0380537	0.200242	0.0798011	0.580973		cell 762	-0.363596	-0.0792417	0.507772	-0.169399	0.805848		cell 762	0.720737	0.72698	0.721915	-0.198748	0.757166
	cell 763	0.813463	0.688243	0.717914	0.567382	0.476186		cell 763	0.505179	0.267507	-0.071349	-0.314448	-0.48664		cell 763	0.0610911	0.719937	0.281696	-0.0421055	0.620398		cell 763	0.680218	0.690757	0.676031	0.699577	0.414221
	cell 764	0.915195	0.618215	0.308605	-0.117997	0.762935		cell 764	-0.114408	0.843732	0.125503	-0.618987	-0.290685		cell 764	-0.528043	0.54372	-0.303382	-0.467588	0.348118		cell 764	0.00104266	0.908396	0.732821	0.434909	0.643404
	cell 765	0.148534	0.725784	0.476333	0.785896	0.220054		cell 765	0.429422	-0.0679946	0.225019	0.365061	-0.0460144		cell 765	-0.135381	0.615089	0.502236	0.596829	0.321956		cell 765	0.574804	0.188461	0.823734	0.812545	0.800335
	cell 766	0.00485955	0.567588	0.808963	0.0816352	0.133579		cell 766	0.822012	0.358535	-0.208372	-0.213191	0.143641		cell 766	0.279636	0.619104	0.672232	-0.445072	0.556355		cell 766	0.769546	0.706954	0.733464	0.567855	0.387208
	cell 767	0.914794	-0.0694225	0.301718	0.73809	0.61597		cell 767	-0.226258	0.596282	-0.421903	0.238846	-0.178809		cell 767	0.0861795	0.551531	0.371149	0.840123	0.627864		cell 767	0.671181	0.702768	0.59597	0.9478	0.861606
	cell 768	0.87046	0.87116	0.422703	0.908817	0.669421		cell 768	0.0168903	0.479621	-0.478677	0.166642	-0.0545866		cell 768	-0.119095	-0.0218035	-0.0434044	0.13438	0.387699		cell 768	0.469288	0.843756	0.774306	0.884728	0.414979
	cell 769	0.303843	0.377797	0.689455	0.325415	0.377259		cell 769	-0.581451	0.0697174	-0.52389	0.043419	-0.163127		cell 769	0.173574	0.172306	0.180509	0.157471	0.309122		cell 769	0.756708	0.772273	0.593978	0.416988	0.724628
	cell 770	0.579933	0.415928	0.0479729	0.384448	0.684258		cell 770	0.566052	0.268907	-0.505843	-0.179358	-0.52165		cell 770	-0.493235	0.23207	0.130038	-0.102317	0.908467		cell 770	0.752743	0.902148	0.556004	0.693708	0.272411
	cell 771	0.792389	0.459145	-0.110559	-0.0975421	0.726481		cell 771	-0.358713	0.102555	-0.075672	0.5039	-0.231746		cell 771	-0.420054	0.636115	-0.285293	0.143755	0.390317		cell 771	0.542189	0.815228	0.64172	0.805227	0.591181
	cell 772	0.587415	0.234906	0.311207	0.488389	0.00145555		cell 772	-0.055805	0.449276	-0.474767	0.262266	-0.453034		cell 772	0.754912	0.313923	-0.181745	0.568149	0.640776		cell 772	0.224393	0.858183	0.615948	0.931249	0.927697
	cell 773	0.617788	0.705805	0.43206	0.81869	0.814793		cell 773	0.61722	0.435414	0.270856	-0.374266	0.0624003		cell 773	0.580815	0.716136	0.557823	-0.346043	0.58801		cell 773	0.63773	0.845964	0.84992	0.824299	0.683238
	cell 774	0.933025	0.837671	0.90166	0.542647	0.704792		cell 774	0.186091	0.265646	-0.408152	-0.19756	-0.326679		cell 774	-0.415639	0.566957	0.434928	0.507539	0.190651		cell 774	0.609675	0.799638	0.7922	0.000306724	-0.245454
	cell 775	0.496502	0.360518	0.79802	0.890392	0.649407		cell 775	0.171203	-0.22919	0.0697172	0.802687	0.505789		cell 775	0.142068	0.813391	0.120087	0.361134	0.751444		cell 775	0.60738	0.838223	0.750826	0.437539	0.498587
	cell 776	0.80333	0.707559	0.719969	0.931047	0.700471		cell 776	-0.485863	0.336908	-0.175095	0.826042	-0.323431		cell 776	-0.270597	0.218342	-0.36189	0.525641	-0.0323297		cell 776	0.870421	0.212154	0.493981	0.733041	0.668426
	cell 777	0.871857	0.228285	0.541118	0.719126	0.554717		cell 777	0.760949	-0.4882	-0.616163	0.486424	-0.224545		cell 777	-0.350325	0.252034	0.383538	-0.0101919	0.635284		cell 777	0.472193	0.661446	0.832367	0.579932	0.841931
	cell 778	0.631335	0.850713	0.400982	-0.538827	0.744029		cell 778	-0.041315	0.274736	-0.21707	0.155807	0.460299		cell 778	0.216912	0.609342	-0.104865	-0.0298956	0.718592		cell 778	0.63758	0.434836	0.753055	0.507373	0.662119
	cell 779	0.583258	0.632307	0.694122	0.072613	0.787795		cell 779	0.512319	0.0570934	0.31223	-0.278694	0.805496		cell 779	-0.223046	0.0223165	-0.124594	0.274092	0.643603		cell 779	0.367239	0.469399	0.810109	0.734017	0.421828
	cell 780	0.828236	0.463299	0.543771	0.615677	0.539092		cell 780	0.064648	-0.181465	-0.747343	0.214651	-0.46508		cell 780	0.0466598	0.0286593	0.771464	0.143558	0.819965		cell 780	0.842563	0.856518	0.928542	0.863992	0.604536
	cell 781	0.737956	0.518852	0.5405	0.705213	0.674897		cell 781	0.389309	0.151339	0.652126	0.345031	-0.358901		cell 781	-0.238838	-0.0194139	0.55477	0.71762	-0.0605364		cell 781	0.688042	0.656133	0.739378	0.820742	0.853831
	cell 782	0.282228	0.924718	0.358884	0.574794	-0.196499		cell 782	0.580541	0.499277	0.266417	0.448538	0.566014		cell 782	-0.139262	0.158619	-0.0283629	0.153239	0.775891		cell 782	-0.106017	0.73352	-0.15043	0.733485	0.54335
	cell 783	0.544316	0.480376	0.8921	0.467442	-0.00699496		cell 783	0.484469	0.71813	-0.502658	0.520697	-0.0907508		cell 783	-0.160494	0.10079	0.172946	-0.0641427	0.742653		cell 783	0.790014	0.735382	0.807222	-0.451554	0.601096
	cell 784	0.453573	0.799194	0.267629	0.893204	0.667031		cell 784	0.477093	0.664327	0.214022	-0.0269265	-0.108409		cell 784	0.224794	0.163374	-0.428554	0.217261	0.493971		cell 784	0.797958	0.244768	0.179232	0.57715	0.148423
	cell 785	0.343476	0.424536	0.244751	0.476666	0.643909		cell 785	0.759008	0.133548	-0.448551	0.582904	-0.231486		cell 785	0.353848	0.891882	-0.0713041	-0.0752752	0.569537		cell 785	0.721312	0.683058	0.697134	0.761514	0.798191
	cell 786	0.213449	0.495829	0.647719	0.625067	0.702848		cell 786	0.00546368	0.534293	-0.201493	-0.219761	-0.0214777		cell 786	-0.374732	-0.64487	0.252552	0.00881124	0.722982		cell 786	0.626317	0.91237	0.512808	0.368652	0.368316
	cell 787	0.966757	0.231659	0.326783	0.422574	0.564522		cell 787	0.904277	-0.533844	0.555195	0.325763	0.0980218		cell 787	-0.225772	0.776624	-0.236889	0.535793	0.720983		cell 787	0.892293	0.698043	0.473615	0.315234	0.462613
	cell 788	0.630569	0.765511	0.84632	0.122169	0.628915		cell 788	0.682768	-0.425582	-0.215662	0.0983913	-0.298851		cell 788	0.0681595	0.417863	0.675756	0.138534	-0.313894		cell 788	0.765058	0.702919	0.901711	0.590861	0.494088
	cell 789	0.805714	0.702748	0.701368	0.0966261	0.532262		cell 789	0.348902	0.188492	0.412811	0.27153	0.251592		cell 789	0.546481	0.947739	-0.0653964	0.21056	0.460022		cell 789	-0.0630204	0.96346	0.701925	0.825196	0.579691
[truncated: 781 more rows]

## Sheet: figure 4c
figure 4c
	NOTE: cell number is not an identifier; i.e., rows do not indicate the same cell
		context							motor							post-decision outcome							post-trial outcome
[truncated: 489 more rows]

## Sheet: figure 4d
figure 4d
[truncated: 3 more rows]

## Sheet: figure 5c
figure 5c
[truncated: 57 more rows]
[truncated: 10 more columns]

[truncated: 28 more sheets: figure 6c, figure 6d, figure 7c, supplementary figure 1a, supplementary figure 2a, supplementary figure 2b, supplementary figure 2c, supplementary figure 2d, supplementary figure 2e, supplementary figure 2f, supplementary figure 3b, supplementary figure 3c, supplementary figure 5c, supplementary figure 5e, supplementary figure 9b, supplementary figure 10, supplementary figure 12c, supplementary figure 14a, supplementary figure 14c, supplementary figure 14d …]
